# Supplementary material for: Notch Pathway Activation Contributes to Inhibition of C2C12 Myoblast Differentiation by Ethanol
Source: PLoS One. 2013 Aug 20;8(8):e71632. doi: 10.1371/journal.pone.0071632 (PMC3748126; doi:10.1371/journal.pone.0071632)
Supplement: Table S1 — (XLSX) [file pone.0071632.s002.xlsx]

## Sheet: Day1 EtOH vs Ctrl Diff Exp
Â© 2000-2013 Ingenuity Systems, Inc. All rights reserved.
Symbol	Entrez Gene Name	Illumina	Fold Change	p-value	Networks	Location	Type(s)
4-phenylbutyric acid	--	--			22	unknown	chemical - endogenous mammalian
7S NGF	--	--			13	unknown	complex
14-3-3	--	--			16	Cytoplasm	group
26s Proteasome	--	--			2	Cytoplasm	complex
A4GALT	alpha 1,4-galactosyltransferase	ILMN_259595	-1.268	0.0466	19	Cytoplasm	enzyme
ABCC6	ATP-binding cassette, sub-family C (CFTR/MRP), member 6	--			23,25	Plasma Membrane	transporter
ABCD4	ATP-binding cassette, sub-family D (ALD), member 4	ILMN_210621	-1.332	0.016		Cytoplasm	transporter
ABTB1	ankyrin repeat and BTB (POZ) domain containing 1	ILMN_218728	1.355	0.00944		Cytoplasm	translation regulator
ACADSB	acyl-CoA dehydrogenase, short/branched chain	ILMN_194893	1.372	0.00438	25	Cytoplasm	enzyme
ACO1	aconitase 1, soluble	ILMN_214619	-1.3	0.00427	11	Cytoplasm	enzyme
Act1	actin related gene 1	--			21	unknown	other
ACTB	actin, beta	ILMN_207561	1.631	4.37e-05	9	Cytoplasm	other
Actg2	--	ILMN_210831	1.435	0.000992	9	Cytoplasm	other
Actin	--	--			2	Cytoplasm	group
ADAMTS2	ADAM metallopeptidase with thrombospondin type 1 motif, 2	ILMN_210818	1.354	0.000185	9	Extracellular Space	peptidase
ADAMTS16	ADAM metallopeptidase with thrombospondin type 1 motif, 16	ILMN_254941	1.27	0.0456		Extracellular Space	other
Adaptor protein 1	--	--			11	Cytoplasm	complex
ADARB1	adenosine deaminase, RNA-specific, B1	ILMN_254727	1.277	0.00231	12	Nucleus	enzyme
ADCYAP1R1	adenylate cyclase activating polypeptide 1 (pituitary) receptor type I	--			22	Plasma Membrane	G-protein coupled receptor
ADORA2B	adenosine A2b receptor	ILMN_222330	-1.305	0.00548		Plasma Membrane	G-protein coupled receptor
ADRB2	adrenoceptor beta 2, surface	ILMN_217517	-1.315	0.000378		Plasma Membrane	G-protein coupled receptor
AFF4	AF4/FMR2 family, member 4	--				Nucleus	transcription regulator
AHNAK2	--	ILMN_254174	-1.312	0.00404		unknown	other
AHNAK	AHNAK nucleoprotein	ILMN_231024	1.353	0.0106	19	Nucleus	other
Ahr-aryl hydrocarbon-RelA	--	--				Nucleus	complex
AK1	--	--			22	Cytoplasm	kinase
AKAP2/PALM2-AKAP2	--	ILMN_195578	1.306	0.00306	12	Cytoplasm	other
AKAP8L	A kinase (PRKA) anchor protein 8-like	ILMN_218176	1.28	0.0125		Nucleus	other
AKT3	v-akt murine thymoma viral oncogene homolog 3 (protein kinase B, gamma)	ILMN_211010	1.224	0.018		Cytoplasm	kinase
Akt	--	--			7	Cytoplasm	group
ALDH18A1	aldehyde dehydrogenase 18 family, member A1	--			20	Cytoplasm	kinase
ALDH5A1	aldehyde dehydrogenase 5 family, member A1	ILMN_188455	1.475	0.000174	20,25	Cytoplasm	enzyme
Alp	--	--			12	unknown	group
Alpha actin	--	--			13	Cytoplasm	group
Alpha Actinin	--	--			7	Cytoplasm	group
Alpha catenin	--	--			9	Cytoplasm	group
Alpha tubulin	--	--			6	Cytoplasm	group
AMPK	--	--			10	Cytoplasm	complex
ANGPTL4	angiopoietin-like 4	ILMN_185154	1.326	0.000915	10	Extracellular Space	other
ANKRD1	ankyrin repeat domain 1 (cardiac muscle)	ILMN_212352	1.32	0.00241	13	Cytoplasm	transcription regulator
ANP32A	acidic (leucine-rich) nuclear phosphoprotein 32 family, member A	ILMN_212502	1.246	0.0114	4	Nucleus	other
ANPEP	alanyl (membrane) aminopeptidase	ILMN_208800	-1.462	0.00136	16	Plasma Membrane	peptidase
Ap1	--	--			19	Nucleus	complex
Ap2 alpha	--	--			12	Plasma Membrane	group
APC	adenomatous polyposis coli	--			25	Nucleus	enzyme
APIP	--	ILMN_208725	1.55	0.00652	21	Cytoplasm	enzyme
APP	amyloid beta (A4) precursor protein	--			22	Plasma Membrane	other
AQP1	aquaporin 1 (Colton blood group)	ILMN_216314	-1.358	0.000258	5	Plasma Membrane	transporter
AQP5	aquaporin 5	ILMN_217154	1.226	0.00378	13	Plasma Membrane	transporter
AQP8	aquaporin 8	--			23	Plasma Membrane	transporter
ARHGEF6	Rac/Cdc42 guanine nucleotide exchange factor (GEF) 6	ILMN_213684	-1.281	0.0267	5	Cytoplasm	other
ARHGEF10	--	ILMN_219463	-1.384	0.00349	15	Cytoplasm	enzyme
ARHGEF25	Rho guanine nucleotide exchange factor (GEF) 25	ILMN_211251	1.226	0.0133	13	Cytoplasm	other
ARMC8	armadillo repeat containing 8	ILMN_209228	1.407	0.015	2	unknown	other
ARNTL	aryl hydrocarbon receptor nuclear translocator-like	--				Nucleus	transcription regulator
ASAP2	ArfGAP with SH3 domain, ankyrin repeat and PH domain 2	ILMN_239548	1.25	0.0472	9	Nucleus	other
ASB9	ankyrin repeat and SOCS box containing 9	--				Nucleus	transcription regulator
ASCL2	achaete-scute complex homolog 2 (Drosophila)	--				Nucleus	transcription regulator
ASNS	asparagine synthetase (glutamine-hydrolyzing)	ILMN_213406	-1.298	0.0013	16,20	Cytoplasm	enzyme
ASPH	aspartate beta-hydroxylase	ILMN_209310	-1.246	0.0288	12	Cytoplasm	enzyme
ASS1	argininosuccinate synthase 1	ILMN_216093	-1.292	0.00384	10	Cytoplasm	enzyme
ATF2	activating transcription factor 2	--				Nucleus	transcription regulator
ATF3	activating transcription factor 3	ILMN_211772	1.479	7.12e-05	12	Nucleus	transcription regulator
ATF4	activating transcription factor 4 (tax-responsive enhancer element B67)	--				Nucleus	transcription regulator
ATF7	activating transcription factor 7	--				Nucleus	transcription regulator
ATMIN	ATM interactor	ILMN_218909	-1.226	0.00569		Nucleus	other
ATN1	atrophin 1	--				Nucleus	transcription regulator
ATP13A2	ATPase type 13A2	ILMN_213234	-1.307	0.00902	20	Cytoplasm	transporter
ATP6V1G2	ATPase, H+ transporting, lysosomal 13kDa, V1 subunit G2	ILMN_213720	1.287	0.0053	25	Cytoplasm	transporter
ATPase	--	--			25	unknown	group
atypical protein kinase C	--	--			7	Cytoplasm	group
BANF1	barrier to autointegration factor 1	ILMN_233534	-1.285	0.00278	11	Nucleus	other
BCAS3	breast carcinoma amplified sequence 3	ILMN_216342	1.304	0.00124	1	Nucleus	other
BCL11A	B-cell CLL/lymphoma 11A (zinc finger protein)	--				Nucleus	transcription regulator
BCLAF1	BCL2-associated transcription factor 1	--				Nucleus	transcription regulator
BCR	--	--			16	Plasma Membrane	complex
Beta Tubulin	--	--			19	unknown	group
beta-estradiol	--	--			18	unknown	chemical - endogenous mammalian
BHLHE40	basic helix-loop-helix family, member e40	ILMN_211922	1.384	0.00144	7	Nucleus	transcription regulator
BMF	Bcl2 modifying factor	ILMN_193440	-1.326	0.00817	7,20	Cytoplasm	other
BMP1	bone morphogenetic protein 1	ILMN_217705	1.237	0.00913	16	Extracellular Space	peptidase
BMP	--	--			16	Extracellular Space	group
BRCA1	breast cancer 1, early onset	--				Nucleus	transcription regulator
BRD2	bromodomain containing 2	--			25	Nucleus	kinase
BRI3BP	BRI3 binding protein	--			21	unknown	other
BRWD1	bromodomain and WD repeat domain containing 1	--			25	Nucleus	transcription regulator
BTG3	BTG family, member 3	ILMN_217579	-1.259	0.0417	3	Nucleus	other
BUB1 (includes EG:100307076)	BUB1 mitotic checkpoint serine/threonine kinase	--			18	Nucleus	kinase
C/ebp	--	--			14	Cytoplasm	group
C10orf10	chromosome 10 open reading frame 10	ILMN_218091	2.035	3e-06	19	Cytoplasm	other
C12orf41	KAT8 regulatory NSL complex subunit 2	ILMN_209365	1.303	0.00454	13	unknown	other
C13orf33	mesenteric estrogen-dependent adipogenesis	ILMN_213942	1.353	0.000873	21	unknown	other
C15orf62	chromosome 15 open reading frame 62	ILMN_249322	1.256	0.0177		unknown	other
C18orf55	translocase of inner mitochondrial membrane 21 homolog (yeast)	ILMN_217533	-1.324	0.0438	2	Cytoplasm	other
C1orf159	chromosome 1 open reading frame 159	ILMN_212563	-1.339	0.00154		unknown	other
C4orf14	nitric oxide associated 1	ILMN_209865	-1.228	0.0179	14	Cytoplasm	other
C4orf49	mitochondria-localized glutamic acid-rich protein	ILMN_219417	1.287	0.0341	24	unknown	other
C5orf13	neuronal regeneration related protein	ILMN_217188	1.357	0.000266	7	Cytoplasm	other
C6orf108	2'-deoxynucleoside 5'-phosphate N-hydrolase 1	ILMN_216871	-1.321	0.0015	6	Nucleus	other
C8orf4	chromosome 8 open reading frame 4	ILMN_186374	1.318	0.00639	14	unknown	other
CACNG1	calcium channel, voltage-dependent, gamma subunit 1	ILMN_210820	-1.458	0.000111	1	Plasma Membrane	ion channel
CACYBP	calcyclin binding protein	ILMN_194476	1.262	0.0417	5	Nucleus	other
Calcineurin A	--	--			13	unknown	group
Calcineurin protein(s)	--	--			13	Cytoplasm	complex
Calpain	--	--			17	Cytoplasm	complex
CAMTA2	calmodulin binding transcription activator 2	ILMN_215118	1.243	0.0261	5	Nucleus	other
CANT1	calcium activated nucleotidase 1	ILMN_223029	-1.29	0.031		Extracellular Space	enzyme
CAPN2	calpain 2, (m/II) large subunit	--			21	Cytoplasm	peptidase
CAPN8	calpain 8	ILMN_219308	-1.292	0.0196	17	Cytoplasm	peptidase
CARS	cysteinyl-tRNA synthetase	--			20	Cytoplasm	enzyme
Caspase	--	--			8	Cytoplasm	group
Caspase 3/7	--	--			15	Cytoplasm	group
Caveolin	--	--			12	Plasma Membrane	group
Cbp/p300	--	--			8	Nucleus	group
CBR1	carbonyl reductase 1	--			24	Cytoplasm	enzyme
Cbr2	--	ILMN_222912	1.261	0.0102		unknown	other
CBX4	chromobox homolog 4	--				Nucleus	transcription regulator
CCDC80	coiled-coil domain containing 80	ILMN_186636	1.283	0.000842	1	Nucleus	other
CCNT1	cyclin T1	ILMN_223011	-1.26	0.0429	13	Nucleus	transcription regulator
CCPG1	cell cycle progression 1	ILMN_193217	1.306	0.00172	9	unknown	other
CD3	--	--			17	Plasma Membrane	complex
CD28	CD28 molecule	ILMN_208822	-1.314	0.0142	17	Plasma Membrane	other
CD200	CD200 molecule	ILMN_191350	1.449	0.000208	11	Plasma Membrane	other
CD59 (includes EG:25407)	CD59 molecule, complement regulatory protein	ILMN_215538	1.359	0.0464	10,22	Plasma Membrane	other
Cdc2	--	--			4	Cytoplasm	group
CDC45	cell division cycle 45	ILMN_212085	-1.237	0.023	3,18	Nucleus	other
CDC37L1	cell division cycle 37-like 1	ILMN_216676	1.458	0.00275	5	Cytoplasm	other
CDC42EP1	CDC42 effector protein (Rho GTPase binding) 1	ILMN_217623	-1.221	0.0425	1	Extracellular Space	other
CDC42EP3	CDC42 effector protein (Rho GTPase binding) 3	ILMN_196142	1.308	0.0126	1	Cytoplasm	other
CDC42EP4	CDC42 effector protein (Rho GTPase binding) 4	ILMN_220907	-1.257	0.0327	1	Cytoplasm	other
Cdc42ep	--	--			1	Cytoplasm	group
CDK2	cyclin-dependent kinase 2	ILMN_211375	-1.305	0.0116	17	Nucleus	kinase
Cdk	--	--			14	Nucleus	group
CDKN2A	cyclin-dependent kinase inhibitor 2A	--				Nucleus	transcription regulator
CDKN2C	cyclin-dependent kinase inhibitor 2C (p18, inhibits CDK4)	ILMN_213040	-1.25	0.0321	10	Nucleus	transcription regulator
CEBPA	CCAAT/enhancer binding protein (C/EBP), alpha	--				Nucleus	transcription regulator
CEBPB	CCAAT/enhancer binding protein (C/EBP), beta	--				Nucleus	transcription regulator
CEP97	centrosomal protein 97kDa	ILMN_192820	1.32	0.00241	1	Cytoplasm	other
CFL1	cofilin 1 (non-muscle)	ILMN_216300	-1.403	0.000304	9	Nucleus	other
Cg	--	--			15	unknown	complex
CHAF1A	chromatin assembly factor 1, subunit A (p150)	ILMN_219209	-1.288	0.0145	4	Nucleus	other
CHEK2	checkpoint kinase 2	ILMN_213090	-1.235	0.0211	3	Nucleus	kinase
CHERP	calcium homeostasis endoplasmic reticulum protein	ILMN_222253	-1.295	0.00165	23	Cytoplasm	other
CHIC2	cysteine-rich hydrophobic domain 2	ILMN_223679	1.221	0.00445	25	Plasma Membrane	other
CHMP3	charged multivesicular body protein 3	--			24	Cytoplasm	other
CHMP7	charged multivesicular body protein 7	ILMN_208690	-1.282	0.0269	24	Cytoplasm	transporter
CHMP1A	charged multivesicular body protein 1A	--			24	Extracellular Space	peptidase
CHMP2A	charged multivesicular body protein 2A	ILMN_218381	1.374	0.00212	24	Cytoplasm	other
CHMP4B	--	--			24	Cytoplasm	other
CHMP4C	charged multivesicular body protein 4C	--			24	Cytoplasm	other
CHP	calcineurin-like EF-hand protein 1	ILMN_213739	1.31	0.0335	13	Cytoplasm	transporter
CHPT1	choline phosphotransferase 1	ILMN_218521	1.289	0.0142		Cytoplasm	enzyme
CHRNA1	cholinergic receptor, nicotinic, alpha 1 (muscle)	ILMN_209616	1.52	0.00138	17	Plasma Membrane	transmembrane receptor
CIRBP	cold inducible RNA binding protein	ILMN_223263	1.226	0.00325	5	Nucleus	translation regulator
CITED2	Cbp/p300-interacting transactivator, with Glu/Asp-rich carboxy-terminal domain, 2	--				Nucleus	transcription regulator
Ck2	--	--			12	Cytoplasm	complex
CKB	creatine kinase, brain	ILMN_193661	1.438	0.000727	9	Cytoplasm	kinase
CKS1B	CDC28 protein kinase regulatory subunit 1B	--			18	Cytoplasm	kinase
CLASRP	CLK4-associating serine/arginine rich protein	ILMN_220426	1.336	0.00988	24	Nucleus	other
CLIC4	chloride intracellular channel 4	--			20	Plasma Membrane	ion channel
CLOCK	clock circadian regulator	--				Nucleus	transcription regulator
CLPX	ClpX caseinolytic peptidase X homolog (E. coli)	ILMN_211234	-1.227	0.0161	23,25	Cytoplasm	enzyme
CLTA	clathrin, light chain A	ILMN_212900	1.238	0.0306	1	Plasma Membrane	other
CMTM4	CKLF-like MARVEL transmembrane domain containing 4	ILMN_214367	1.281	0.00189	16	Extracellular Space	cytokine
CNBP	CCHC-type zinc finger, nucleic acid binding protein	--				Nucleus	transcription regulator
CNN2	calponin 2	ILMN_209497	1.484	0.000288	3	Cytoplasm	other
CNTN3	contactin 3 (plasmacytoma associated)	ILMN_220450	-1.293	0.0132	22	Plasma Membrane	other
Cofilin	--	--			9	Cytoplasm	group
COG8	component of oligomeric golgi complex 8	ILMN_209392	1.338	0.00147		Cytoplasm	transporter
COL16A1	collagen, type XVI, alpha 1	ILMN_212572	1.402	0.000284	16	Extracellular Space	other
COL5A2	collagen, type V, alpha 2	ILMN_236522	1.372	0.00882	16	Extracellular Space	other
COL5A3	collagen, type V, alpha 3	ILMN_222755	1.293	0.0154	16	Extracellular Space	other
collagen	--	--			16	unknown	group
Collagen Alpha1	--	--			15	unknown	group
Collagen type I	--	--			8	unknown	complex
Collagen type III	--	--			16	unknown	complex
Collagen type IV	--	--			17	unknown	complex
COPS5	COP9 signalosome subunit 5	--			22	Nucleus	transcription regulator
COPS8	COP9 signalosome subunit 8	ILMN_221121	1.32	0.00276	4	Cytoplasm	other
COPS7A	COP9 signalosome subunit 7A	ILMN_217401	-1.274	0.00258	4	Cytoplasm	other
COPS7B	COP9 signalosome subunit 7B	ILMN_212599	1.401	0.00147	4	Cytoplasm	other
COQ3	coenzyme Q3 homolog, methyltransferase (S. cerevisiae)	ILMN_219194	1.362	0.00689	2	Cytoplasm	enzyme
COQ6	coenzyme Q6 homolog, monooxygenase (S. cerevisiae)	ILMN_211735	-1.313	0.016	2	Cytoplasm	enzyme
CORO2B	coronin, actin binding protein, 2B	ILMN_209081	-1.302	0.00383	9	unknown	other
CP	ceruloplasmin (ferroxidase)	ILMN_253083	1.227	0.0148	7	Extracellular Space	enzyme
Cpla2	--	--			19	Cytoplasm	group
CPSF1	cleavage and polyadenylation specific factor 1, 160kDa	ILMN_241701	-1.282	0.00326	8	Nucleus	other
Creatine Kinase	--	--			10	unknown	group
CREB5	--	ILMN_217830	1.265	0.00176	12	Nucleus	transcription regulator
Creb	--	--			12	Nucleus	group
CREG1	cellular repressor of E1A-stimulated genes 1	--				Nucleus	transcription regulator
Crem	--	ILMN_233527	1.284	0.0213	15	Nucleus	other
CRLS1	cardiolipin synthase 1	ILMN_260217	-1.315	0.0211		Cytoplasm	enzyme
CRYZL1	crystallin, zeta (quinone reductase)-like 1	ILMN_214507	1.339	0.00408	2	Cytoplasm	enzyme
CSDE1	cold shock domain containing E1, RNA-binding	ILMN_209574	-1.272	0.00804	14	Cytoplasm	enzyme
CSE1L	CSE1 chromosome segregation 1-like (yeast)	ILMN_217062	-1.306	0.00138	16	Nucleus	transporter
CSF1 (includes EG:12977)	colony stimulating factor 1 (macrophage)	ILMN_212603	1.268	0.00292	12	Extracellular Space	cytokine
CSRP1	cysteine and glycine-rich protein 1	ILMN_211706	1.279	0.0107	7	Nucleus	other
Ctbp	--	--			4	Nucleus	group
CTC1	CTS telomere maintenance complex component 1	ILMN_223598	-1.306	0.00148	13	Nucleus	other
CTDSPL	--	ILMN_213001	-1.299	0.0118		unknown	other
CTGF	connective tissue growth factor	ILMN_250396	1.746	8.71e-06	16	Extracellular Space	growth factor
CTH	cystathionase (cystathionine gamma-lyase)	ILMN_215711	-1.345	0.0284	3	Cytoplasm	enzyme
CTNNB1	catenin (cadherin-associated protein), beta 1, 88kDa	--				Nucleus	transcription regulator
CTPS	CTP synthase 1	ILMN_211889	-1.246	0.00332	6,20	Nucleus	enzyme
CTSL2	cathepsin L2	ILMN_214853	-1.22	0.0283	13	Cytoplasm	peptidase
CTSW	cathepsin W	ILMN_220388	1.301	0.00199	1	Cytoplasm	peptidase
CUTC	cutC copper transporter homolog (E. coli)	ILMN_217662	-1.245	0.0108	23	Cytoplasm	other
CUX1	cut-like homeobox 1	ILMN_212771	-1.238	0.0341	15	Nucleus	transcription regulator
CXCR4	chemokine (C-X-C motif) receptor 4	ILMN_212800	1.308	0.0015	6	Plasma Membrane	G-protein coupled receptor
CYB561D2	cytochrome b561 family, member D2	ILMN_241784	1.78	2.32e-05	2	unknown	enzyme
Cyclin A	--	--			14	Nucleus	group
Cyclin B	--	--			17	Cytoplasm	group
Cyclin D	--	--			7	Nucleus	group
Cyclin E	--	--			17	Nucleus	group
Cyclooxygenase	--	--			14	Cytoplasm	group
CYCS	--	--			20	Cytoplasm	enzyme
CYP17	--	--			5	unknown	group
Cyp4f13	--	ILMN_211860	1.502	0.00034		unknown	other
Cyp4f16/Gm9705	cytochrome P450, family 4, subfamily f, polypeptide 16	ILMN_220247	1.399	0.000654		Cytoplasm	enzyme
DAB2	Dab, mitogen-responsive phosphoprotein, homolog 2 (Drosophila)	ILMN_260026	-1.263	0.0236	7	Plasma Membrane	other
DAG1	dystroglycan 1 (dystrophin-associated glycoprotein 1)	--			25	Plasma Membrane	transmembrane receptor
DAP3	death associated protein 3	ILMN_211847	1.304	0.0331	7	Cytoplasm	other
DAPK2	death-associated protein kinase 2	ILMN_216280	1.226	0.00894	16	Cytoplasm	kinase
DCAF10	DDB1 and CUL4 associated factor 10	ILMN_212063	1.235	0.0217	4	unknown	other
DCAF11	DDB1 and CUL4 associated factor 11	ILMN_189919	1.253	0.0472	4	unknown	other
DCLK2	doublecortin-like kinase 2	ILMN_216270	1.367	0.00307		Cytoplasm	kinase
DCP1B	DCP1 decapping enzyme homolog B (S. cerevisiae)	ILMN_237203	1.341	0.0168	21	Cytoplasm	other
DDB1	damage-specific DNA binding protein 1, 127kDa	ILMN_211937	-1.237	0.0473	4	Nucleus	other
DDIT3	DNA-damage-inducible transcript 3	ILMN_214872	1.37	0.00103	12	Nucleus	transcription regulator
DDT	D-dopachrome tautomerase	ILMN_209491	1.266	0.0349		Cytoplasm	enzyme
DDX26B	DEAD/H (Asp-Glu-Ala-Asp/His) box polypeptide 26B	ILMN_215260	1.234	0.00294	3	unknown	other
DESI2	desumoylating isopeptidase 2	ILMN_212594	1.29	0.0241		unknown	other
DGKA	diacylglycerol kinase, alpha 80kDa	ILMN_215394	-1.433	0.00134	16	Cytoplasm	kinase
DHRS7	dehydrogenase/reductase (SDR family) member 7	ILMN_213586	1.714	4.51e-05		unknown	enzyme
DHX35	DEAH (Asp-Glu-Ala-His) box polypeptide 35	ILMN_220803	-1.264	0.0139	2	unknown	enzyme
DLX1	distal-less homeobox 1	ILMN_210579	-1.251	0.0143		Nucleus	transcription regulator
DMTF1	--	--				unknown	other
DNAJB13	DnaJ (Hsp40) homolog, subfamily B, member 13	ILMN_216094	1.255	0.0286	8	unknown	other
DNAJC2	DnaJ (Hsp40) homolog, subfamily C, member 2	ILMN_189107	-1.381	0.000126	8	Nucleus	other
DNAJC3	DnaJ (Hsp40) homolog, subfamily C, member 3	ILMN_219750	1.23	0.0386	8	Cytoplasm	other
DNAJC16	DnaJ (Hsp40) homolog, subfamily C, member 16	ILMN_209423	1.341	0.0265	8	unknown	other
DNM2	dynamin 2	ILMN_192442	-1.465	0.0007	12	Plasma Membrane	enzyme
DOCK1	dedicator of cytokinesis 1	ILMN_228290	-1.408	0.00202		Cytoplasm	other
DRAP1	DR1-associated protein 1 (negative cofactor 2 alpha)	--				Nucleus	transcription regulator
DROSHA	--	ILMN_224762	-1.227	0.0239	1,18	Nucleus	enzyme
DRP2	dystrophin related protein 2	ILMN_215027	1.283	0.00368	25	Plasma Membrane	other
DUSP1	dual specificity phosphatase 1	ILMN_212121	1.409	0.00114	15	Nucleus	phosphatase
DUSP6	dual specificity phosphatase 6	ILMN_213741	1.288	0.0482	5	Cytoplasm	phosphatase
Dynamin	--	--			12	Cytoplasm	group
DZIP3	DAZ interacting protein 3, zinc finger	ILMN_247560	-1.339	0.00129	11	Cytoplasm	enzyme
E2F1	E2F transcription factor 1	--				Nucleus	transcription regulator
E2F2	E2F transcription factor 2	--				Nucleus	transcription regulator
E2F3	E2F transcription factor 3	--				Nucleus	transcription regulator
E2F4	E2F transcription factor 4, p107/p130-binding	--				Nucleus	transcription regulator
E2F5	E2F transcription factor 5, p130-binding	--				Nucleus	transcription regulator
E2f	--	--			14	Nucleus	group
EBAG9	estrogen receptor binding site associated, antigen, 9	--			25	Cytoplasm	other
EBF1	early B-cell factor 1	ILMN_191261	1.293	0.0403		Nucleus	transcription regulator
EBNA1BP2	EBNA1 binding protein 2	ILMN_216554	-1.257	0.0201		Nucleus	other
EBPL	emopamil binding protein-like	ILMN_211415	1.61	0.000231		Cytoplasm	enzyme
EDN1	endothelin 1	ILMN_221606	1.369	0.0039	6	Extracellular Space	cytokine
EEF1D	eukaryotic translation elongation factor 1 delta (guanine nucleotide exchange protein)	ILMN_255308	-1.232	0.00843	6	Cytoplasm	translation regulator
EG665536/Ifitm1	--	ILMN_196778	1.463	0.00664	15	Plasma Membrane	other
EGFR	epidermal growth factor receptor	--			24	Plasma Membrane	kinase
EGR1	early growth response 1	ILMN_215729	1.334	0.000722	12	Nucleus	transcription regulator
EGR2	early growth response 2	ILMN_212209	1.513	0.000268	12	Nucleus	transcription regulator
EGR4	early growth response 4	--				Nucleus	transcription regulator
EIF1AD	eukaryotic translation initiation factor 1A domain containing	ILMN_229399	-1.254	0.0214	2	unknown	other
EIF2S2	--	ILMN_210335	-1.263	0.00558	14,22	Cytoplasm	translation regulator
EIF3A	eukaryotic translation initiation factor 3, subunit A	ILMN_218032	-1.257	0.00293		Cytoplasm	translation regulator
EIF4ENIF1	eukaryotic translation initiation factor 4E nuclear import factor 1	ILMN_220792	-1.236	0.00403	16	Cytoplasm	translation regulator
Endophilin	--	--			24	Cytoplasm	group
ENO2	enolase 2 (gamma, neuronal)	ILMN_223357	1.241	0.0166	16,22	Cytoplasm	enzyme
ENPP1	ectonucleotide pyrophosphatase/phosphodiesterase 1	ILMN_210635	1.457	0.000589	13	Plasma Membrane	enzyme
ENPP4	ectonucleotide pyrophosphatase/phosphodiesterase 4 (putative)	ILMN_223315	-1.277	0.00277	20	unknown	enzyme
EP300	E1A binding protein p300	--				Nucleus	transcription regulator
EPAS1	endothelial PAS domain protein 1	--				Nucleus	transcription regulator
EPC1	enhancer of polycomb homolog 1 (Drosophila)	ILMN_223127	1.358	0.00678	10	Nucleus	transcription regulator
EPHB2	EPH receptor B2	ILMN_212056	1.315	0.013	5	Plasma Membrane	kinase
Ephb	--	--			5	unknown	group
EPS8	epidermal growth factor receptor pathway substrate 8	ILMN_212189	-1.328	0.00442	7	Plasma Membrane	peptidase
ERCC8	--	ILMN_209905	1.385	0.00341	4	Nucleus	transcription regulator
ERCC6L	excision repair cross-complementing rodent repair deficiency, complementation group 6-like	ILMN_193955	-1.324	0.0318		Nucleus	other
ERG	v-ets erythroblastosis virus E26 oncogene homolog (avian)	--				Nucleus	transcription regulator
ERI2	ERI1 exoribonuclease family member 2	ILMN_216475	-1.235	0.033	2	unknown	other
ERK	--	--			3	unknown	group
ERK1/2	--	--			5	Cytoplasm	group
ESD	esterase D	ILMN_213300	1.234	0.00941	6	Cytoplasm	enzyme
ETS1	v-ets erythroblastosis virus E26 oncogene homolog 1 (avian)	--				Nucleus	transcription regulator
ETS	--	--			3	Nucleus	group
ETV3	ets variant 3	--				Nucleus	transcription regulator
EXOSC2	exosome component 2	ILMN_196609	-1.237	0.00326		Nucleus	enzyme
EXT2	exostosin glycosyltransferase 2	ILMN_239901	1.265	0.00544	18	Cytoplasm	enzyme
F Actin	--	--			9	Cytoplasm	complex
FAM114A1	family with sequence similarity 114, member A1	ILMN_211732	1.314	0.00178		Extracellular Space	other
FAM129A	family with sequence similarity 129, member A	ILMN_191711	-1.326	0.00395	6	Cytoplasm	other
FAM180A	family with sequence similarity 180, member A	ILMN_236719	1.226	0.0447		unknown	other
FAM188A	family with sequence similarity 188, member A	ILMN_212442	1.223	0.0185	17	unknown	other
FAM20A	family with sequence similarity 20, member A	ILMN_219566	1.47	9.96e-05		Extracellular Space	other
FAM3A	family with sequence similarity 3, member A	ILMN_220614	1.239	0.0179		Extracellular Space	other
FAM49B	family with sequence similarity 49, member B	ILMN_210592	-1.333	0.00324		Extracellular Space	other
FANCI	Fanconi anemia, complementation group I	ILMN_221138	-1.334	0.0184	1	Nucleus	other
Fascin	--	--			13	Cytoplasm	group
FBF1	Fas (TNFRSF6) binding factor 1	ILMN_220616	-1.272	0.00436	8	Nucleus	other
FBN1	fibrillin 1	ILMN_215175	1.354	0.000847	15,24	Extracellular Space	other
FBXO2	F-box protein 2	ILMN_212537	1.459	0.000608	6	Cytoplasm	enzyme
Fcer1	--	--			16	Plasma Membrane	complex
FEN1	flap structure-specific endonuclease 1	ILMN_218416	-1.259	0.00871	3	Nucleus	enzyme
FERD3L	Fer3-like (Drosophila)	--				Nucleus	transcription regulator
FEZ1	fasciculation and elongation protein zeta 1 (zygin I)	--			18	Cytoplasm	other
FEZ2	fasciculation and elongation protein zeta 2 (zygin II)	--			18	Cytoplasm	other
Fgf	--	--			19	Extracellular Space	group
FHL1 (includes EG:14199)	four and a half LIM domains 1	ILMN_245416	1.316	0.00215	16,20	Cytoplasm	other
Fibrinogen	--	--			17	Plasma Membrane	complex
Filamin	--	--			14	Cytoplasm	group
FKBP4	FK506 binding protein 4, 59kDa	ILMN_190823	-1.277	0.00975	1	Nucleus	enzyme
FLI1	Friend leukemia virus integration 1	--				Nucleus	transcription regulator
FMO1 (includes EG:14261)	flavin containing monooxygenase 1	ILMN_213755	-1.799	1.67e-06	12	Cytoplasm	enzyme
Focal adhesion kinase	--	--			8	Cytoplasm	group
FOS	FBJ murine osteosarcoma viral oncogene homolog	--				Nucleus	transcription regulator
FOXC1	forkhead box C1	ILMN_214651	1.237	0.0216	7	Nucleus	transcription regulator
FOXJ3	forkhead box J3	ILMN_214625	1.258	0.0266	23	Nucleus	transcription regulator
FOXK2	forkhead box K2	--				Nucleus	transcription regulator
FOXM1	forkhead box M1	ILMN_219819	-1.257	0.0284	10	Nucleus	transcription regulator
Frizzled	--	--			14	Plasma Membrane	group
FSH	--	--			6	Plasma Membrane	complex
FZD1	frizzled family receptor 1	ILMN_217482	1.38	0.0416		Plasma Membrane	G-protein coupled receptor
FZD2	frizzled family receptor 2	--			22	Plasma Membrane	G-protein coupled receptor
FZD3	--	--			22	Plasma Membrane	G-protein coupled receptor
G-Actin	--	--			9	Cytoplasm	group
GABARAPL2	--	--			24	Cytoplasm	other
GABPA	GA binding protein transcription factor, alpha subunit 60kDa	ILMN_209689	-1.393	0.000725	14	Nucleus	transcription regulator
GADD45	--	--			4	Nucleus	group
GADD45A	growth arrest and DNA-damage-inducible, alpha	ILMN_221926	1.312	0.0122	4	Nucleus	other
GADD45G	growth arrest and DNA-damage-inducible, gamma	ILMN_222120	1.223	0.0256	4	Nucleus	other
GAL3ST4	galactose-3-O-sulfotransferase 4	ILMN_232509	-1.342	0.00563		Cytoplasm	enzyme
GALNT18	UDP-N-acetyl-alpha-D-galactosamine:polypeptide N-acetylgalactosaminyltransferase 18	ILMN_221507	1.302	0.0152		Cytoplasm	enzyme
GART	phosphoribosylglycinamide formyltransferase, phosphoribosylglycinamide synthetase, phosphoribosylaminoimidazole synthetase	ILMN_212048	-1.276	0.00466	1	Cytoplasm	enzyme
GATA2	GATA binding protein 2	--				Nucleus	transcription regulator
GATA4	GATA binding protein 4	--				Nucleus	transcription regulator
Gata	--	--			13	Nucleus	group
Gcn5l	--	--			4	unknown	group
GEMIN4	gem (nuclear organelle) associated protein 4	ILMN_217366	-1.224	0.0153	15	Nucleus	other
GFER	growth factor, augmenter of liver regeneration	--			22	Nucleus	other
GGTA1	--	ILMN_220308	-1.283	0.00485	21	Cytoplasm	enzyme
GLI1	GLI family zinc finger 1	--				Nucleus	transcription regulator
GLIS2	GLIS family zinc finger 2	--				Nucleus	transcription regulator
Glrp1	glutamine repeat protein 1	ILMN_210591	-1.302	0.00399		Nucleus	other
glutathione transferase	--	--			14	unknown	group
Gm-csf	--	--			4	unknown	group
GNB5	guanine nucleotide binding protein (G protein), beta 5	ILMN_222004	1.23	0.0261	1	Plasma Membrane	enzyme
GNB2L1	guanine nucleotide binding protein (G protein), beta polypeptide 2-like 1	--			20	Cytoplasm	enzyme
GNL2	guanine nucleotide binding protein-like 2 (nucleolar)	ILMN_250623	-1.227	0.0096	17	Nucleus	enzyme
GNPDA1	glucosamine-6-phosphate deaminase 1	ILMN_226523	-1.238	0.00837		Cytoplasm	enzyme
GPD1	glycerol-3-phosphate dehydrogenase 1 (soluble)	--			22	Cytoplasm	enzyme
GPR108	G protein-coupled receptor 108	ILMN_211722	1.335	0.00563		Plasma Membrane	G-protein coupled receptor
GPR124	--	ILMN_194877	1.516	0.00193		unknown	other
GPR133	G protein-coupled receptor 133	ILMN_244372	1.285	0.0201		Plasma Membrane	G-protein coupled receptor
GRK5	G protein-coupled receptor kinase 5	ILMN_212032	1.241	0.0292		Plasma Membrane	kinase
Growth hormone	--	--			14	Extracellular Space	group
GSG2	germ cell associated 2 (haspin)	ILMN_220350	-1.24	0.00322	2	Nucleus	kinase
Gsk3	--	--			6	Cytoplasm	group
GST	--	--			14	Nucleus	complex
Gsta4	glutathione S-transferase, alpha 4	ILMN_216097	-1.278	0.00538	14,22	Cytoplasm	enzyme
GSTA5	glutathione S-transferase alpha 5	ILMN_196593	-1.323	0.00571	14,22	Cytoplasm	enzyme
GSTCD	glutathione S-transferase, C-terminal domain containing	ILMN_208731	-1.269	0.0202	2	unknown	enzyme
GSTM1	glutathione S-transferase mu 1	ILMN_196580	1.228	0.0215	14	Cytoplasm	enzyme
GSTM3	glutathione S-transferase mu 3 (brain)	ILMN_219214	1.229	0.0188	14,22	Cytoplasm	enzyme
Gstm3	glutathione S-transferase, mu 3	--			22	Cytoplasm	enzyme
Gstp1 (includes others)	--	--			22	Cytoplasm	enzyme
GTPASE	--	--			5	unknown	group
GTPBP1	--	ILMN_194850	-1.223	0.0382	17	Cytoplasm	enzyme
GYS1	glycogen synthase 1 (muscle)	ILMN_215360	1.244	0.0445	17	Cytoplasm	enzyme
H1F0	H1 histone family, member 0	ILMN_222971	1.271	0.00856	14	Nucleus	other
H2AFX	H2A histone family, member X	ILMN_208765	-1.293	0.00303	4	Nucleus	other
HAT1	histone acetyltransferase 1	ILMN_222300	-1.234	0.021	4	Nucleus	enzyme
Hat	--	--			16	Nucleus	complex
HBP1	HMG-box transcription factor 1	--				Nucleus	transcription regulator
hCG	--	--			6	unknown	complex
HDAC6	histone deacetylase 6	ILMN_254020	-1.251	0.0195	8	Nucleus	transcription regulator
Hdac	--	--			13	Nucleus	group
HDGF	hepatoma-derived growth factor	ILMN_216001	-1.248	0.0325	13	Extracellular Space	growth factor
HDL	--	--			10	Plasma Membrane	complex
HDL-cholesterol	--	--			10	unknown	complex
Hedgehog	--	--			10	Extracellular Space	group
HEG1	heart development protein with EGF-like domains 1	ILMN_209873	1.739	0.0105		Plasma Membrane	other
hemoglobin	--	--			6	unknown	complex
HES1 (includes EG:15205)	hairy and enhancer of split 1, (Drosophila)	ILMN_210390	1.994	4.94e-07	10	Nucleus	transcription regulator
HEXIM1	hexamethylene bis-acetamide inducible 1	ILMN_212955	-1.353	0.00391	13	Nucleus	transcription regulator
HEY1	hairy/enhancer-of-split related with YRPW motif 1	ILMN_218025	1.287	0.00842	7	Nucleus	transcription regulator
HIC1	hypermethylated in cancer 1	--				Nucleus	transcription regulator
HIF1A	hypoxia inducible factor 1, alpha subunit (basic helix-loop-helix transcription factor)	--			20	Nucleus	transcription regulator
HIST1H1C	histone cluster 1, H1c	ILMN_235246	1.341	0.000267	14,20	Nucleus	other
HIST1H2AB/HIST1H2AE	--	--			22	Nucleus	other
HIST1H2AC	histone cluster 2, H2aa1	ILMN_196729	-1.231	0.00656	3	Nucleus	other
HIST1H2BH/HIST1H2BO	--	ILMN_219993	1.44	0.00249	23	Nucleus	other
HIST1H2BJ/HIST1H2BK	--	ILMN_222936	1.902	4.73e-05	14	Nucleus	other
HIST1H2BN	--	ILMN_245250	1.366	0.00165		unknown	other
HIST2H2BE (includes others)	--	ILMN_222103	1.462	0.0011	4	Nucleus	other
Hist2h4 (includes others)	--	ILMN_196725	1.52	0.000556	10	Nucleus	other
HISTONE	--	--			8	Nucleus	group
Histone H1	--	--			14	Nucleus	group
Histone h3	--	--			2	Nucleus	group
Histone h4	--	--			10	Nucleus	group
HIVEP1	human immunodeficiency virus type I enhancer binding protein 1	ILMN_215299	-1.267	0.0328	13	Nucleus	transcription regulator
HLA-E	--	ILMN_196750	1.347	0.00626	12	Plasma Membrane	transmembrane receptor
HMCN1	hemicentin 1	ILMN_216296	1.435	0.00172	17	Extracellular Space	other
HMG CoA synthase	--	--			10	Nucleus	group
HMGA1	--	--				unknown	other
HMGCL	3-hydroxymethyl-3-methylglutaryl-CoA lyase	ILMN_219195	1.247	0.0212	20	Cytoplasm	enzyme
HNF1Î± dimer	--	--				Nucleus	complex
HNF4A	hepatocyte nuclear factor 4, alpha	ILMN_223291	-1.233	0.0141	2,23	Nucleus	transcription regulator
HNRPDL	--	ILMN_217979	1.336	0.0467	4	Nucleus	other
Holo RNA polymerase II	--	--			8	unknown	complex
HOXA1	homeobox A1	--				Nucleus	transcription regulator
HOXA4	--	ILMN_222859	1.265	0.0472	8	Nucleus	transcription regulator
HSD17B8	hydroxysteroid (17-beta) dehydrogenase 8	ILMN_214901	1.234	0.0223		Cytoplasm	enzyme
Hsp27	--	--			6	Cytoplasm	group
Hsp70	--	--			8	Cytoplasm	group
Hsp90	--	--			8	Cytoplasm	group
HSP	--	--			8	Cytoplasm	group
Hsp22/Hsp40/Hsp90	--	--			8	Nucleus	group
HSPA4	heat shock 70kDa protein 4	ILMN_219097	-1.342	0.00865	8	Cytoplasm	other
Hspg	--	--			15	Plasma Membrane	group
HTATIP2	HIV-1 Tat interactive protein 2, 30kDa	ILMN_210264	-1.519	3.75e-05	10	Nucleus	transcription regulator
HTT	huntingtin	--				Cytoplasm	transcription regulator
HUWE1	HECT, UBA and WWE domain containing 1, E3 ubiquitin protein ligase	--				Nucleus	transcription regulator
ID3	inhibitor of DNA binding 3, dominant negative helix-loop-helix protein	--				Nucleus	transcription regulator
IFI16	interferon, gamma-inducible protein 16	--				Nucleus	transcription regulator
IFI27	--	ILMN_239425	1.347	0.000154	15	Cytoplasm	other
Ifn	--	--			19	Nucleus	group
IFN alpha/beta	--	--			15	Extracellular Space	group
IFN Beta	--	--			19	Nucleus	group
Ifn gamma	--	--			1	Plasma Membrane	complex
IFNGR2	interferon gamma receptor 2 (interferon gamma transducer 1)	ILMN_209117	1.318	0.0358	15	Plasma Membrane	transmembrane receptor
IFRD1	--	ILMN_190141	1.329	0.00676	3	Nucleus	other
Iga	--	--			17	Plasma Membrane	complex
Ige	--	--			19	Extracellular Space	complex
IGFBP4	insulin-like growth factor binding protein 4	ILMN_210225	1.433	0.00123	1	Extracellular Space	other
IGFBP7	insulin-like growth factor binding protein 7	ILMN_213162	1.301	0.00143	1	Extracellular Space	transporter
Igfbp	--	--			1	unknown	group
IgG1	--	--			17	unknown	complex
IgG	--	--			19	Plasma Membrane	complex
IgG2a	--	--			15	unknown	complex
Igm	--	--			19	Plasma Membrane	complex
IGSF1	immunoglobulin superfamily, member 1	ILMN_215516	-1.373	0.0178	6	Plasma Membrane	other
Ikb	--	--			11	Cytoplasm	group
IKBIP	IKBKB interacting protein	ILMN_223022	1.517	0.00333	1	Cytoplasm	other
IKK (complex)	--	--			11	Cytoplasm	complex
Ikk (family)	--	--			11	Cytoplasm	group
IL1	--	--			11	Extracellular Space	group
IL33	interleukin 33	ILMN_213496	-1.419	0.000691	11	Extracellular Space	cytokine
IL-1R	--	--			11	Plasma Membrane	group
IL11RA	interleukin 11 receptor, alpha	ILMN_213279	1.24	0.00695	5	Plasma Membrane	transmembrane receptor
IL12 (complex)	--	--			19	Extracellular Space	complex
IL12 (family)	--	--			2	Extracellular Space	group
IL17RA	interleukin 17 receptor A	ILMN_189866	1.451	0.00327	1	Plasma Membrane	transmembrane receptor
IL18 (includes EG:16173)	interleukin 18 (interferon-gamma-inducing factor)	ILMN_223025	1.456	0.000935	19	Extracellular Space	cytokine
IL1RAP	interleukin 1 receptor accessory protein	ILMN_208864	-1.262	0.0213	11	Plasma Membrane	transmembrane receptor
IL1RL1	interleukin 1 receptor-like 1	ILMN_215312	1.372	0.000156	11	Plasma Membrane	transmembrane receptor
ILF3	interleukin enhancer binding factor 3, 90kDa	--			18	Nucleus	transcription regulator
Immunoglobulin	--	--			17	unknown	complex
Importin alpha	--	--			16	Nucleus	group
INCENP	inner centromere protein antigens 135/155kDa	ILMN_219004	-1.222	0.0104	19	Nucleus	other
ING4	inhibitor of growth family, member 4	ILMN_207455	1.3	0.0128	1	Nucleus	transcription regulator
INHBA	inhibin, beta A	ILMN_209192	1.247	0.00158	6	Extracellular Space	growth factor
INSIG1	insulin induced gene 1	ILMN_210547	1.362	0.00284	10	Cytoplasm	other
INSR	insulin receptor	--			21	Plasma Membrane	kinase
Insulin	--	--			6	Extracellular Space	group
Integrin	--	--			17	Plasma Membrane	complex
Integrin alpha 5 beta 1	--	--			22	unknown	complex
Interferon alpha	--	--			19	Extracellular Space	group
INTS3	integrator complex subunit 3	ILMN_209955	-1.252	0.0277	3	Nucleus	other
IRAK3	interleukin-1 receptor-associated kinase 3	ILMN_222700	1.332	0.00136	11	Cytoplasm	kinase
IRAK	--	--			11	Cytoplasm	group
IRF1	interferon regulatory factor 1	--				Nucleus	transcription regulator
IRF8	interferon regulatory factor 8	--				Nucleus	transcription regulator
IRG	--	--			15	unknown	group
IRGQ	immunity-related GTPase family, Q	ILMN_219941	-1.33	0.00104	24	unknown	other
ISLR2	immunoglobulin superfamily containing leucine-rich repeat 2	ILMN_223549	-1.336	0.0134	22	Plasma Membrane	other
ITGA2B	integrin, alpha 2b (platelet glycoprotein IIb of IIb/IIIa complex, antigen CD41)	ILMN_221217	-1.537	0.000905	17	Plasma Membrane	transmembrane receptor
ITGB5	integrin, beta 5	ILMN_185183	1.385	0.000452	7	Plasma Membrane	other
ITGB7	integrin, beta 7	ILMN_216930	-1.477	0.00697	7	Plasma Membrane	transmembrane receptor
ITM2B	integral membrane protein 2B	ILMN_216376	1.272	0.0413	8	Plasma Membrane	other
ITPK1	inositol-tetrakisphosphate 1-kinase	ILMN_220572	1.268	0.00522		Cytoplasm	kinase
IWS1	IWS1 homolog (S. cerevisiae)	ILMN_216689	1.262	0.0169	25	Nucleus	enzyme
JAM2	junctional adhesion molecule 2	ILMN_208960	1.33	0.00289	5	Plasma Membrane	other
JINK1/2	--	--			7	Cytoplasm	group
Jnk	--	--			11	Cytoplasm	group
JUN	jun proto-oncogene	--				Nucleus	transcription regulator
KAT5	K(lysine) acetyltransferase 5	--				Nucleus	transcription regulator
KCNH2	potassium voltage-gated channel, subfamily H (eag-related), member 2	ILMN_213233	1.259	0.0472	5	Plasma Membrane	ion channel
KCNMA1	potassium large conductance calcium-activated channel, subfamily M, alpha member 1	--			18	Plasma Membrane	ion channel
KCNMB1	potassium large conductance calcium-activated channel, subfamily M, beta member 1	ILMN_215590	1.335	0.0231	18	Plasma Membrane	ion channel
KCNN4	potassium intermediate/small conductance calcium-activated channel, subfamily N, member 4	ILMN_223516	-1.298	0.000707	5	Plasma Membrane	ion channel
KDM4A	lysine (K)-specific demethylase 4A	--				Nucleus	transcription regulator
KDM5B	lysine (K)-specific demethylase 5B	--				Nucleus	transcription regulator
KHDRBS1	KH domain containing, RNA binding, signal transduction associated 1	ILMN_220721	-1.266	0.00695	11	Nucleus	transcription regulator
KHK	ketohexokinase (fructokinase)	ILMN_218651	1.242	0.0361	15	Cytoplasm	kinase
KIAA0146	KIAA0146	ILMN_244230	-1.295	0.00232	20	unknown	other
KIAA0196	KIAA0196	--			23	Cytoplasm	other
KIAA1279	KIAA1279	ILMN_211350	1.406	0.00583	25	Cytoplasm	enzyme
KIAA1370	family with sequence similarity 214, member A	ILMN_222992	1.391	0.000381	25	unknown	other
KIF24	kinesin family member 24	ILMN_232631	-1.352	0.0021	1	Cytoplasm	other
KIF18B	--	ILMN_208849	-1.303	0.00971		unknown	other
KIF20B	kinesin family member 20B	--			25	Nucleus	enzyme
KIF3A	kinesin family member 3A	ILMN_211958	-1.25	0.00208	7	Cytoplasm	enzyme
KIF4A	kinesin family member 4A	ILMN_222148	-1.229	0.0165		Nucleus	other
KLF1	Kruppel-like factor 1 (erythroid)	--				Nucleus	transcription regulator
KLF2	Kruppel-like factor 2 (lung)	--				Nucleus	transcription regulator
KLF6	Kruppel-like factor 6	ILMN_221178	1.3	0.00742	16	Nucleus	transcription regulator
KLHL10	kelch-like family member 10	ILMN_220652	-1.294	0.0302		Nucleus	other
KLHL15	kelch-like family member 15	ILMN_259237	1.315	0.00101	22	unknown	other
KLHL17	kelch-like family member 17	ILMN_209660	1.246	0.0149	9	Cytoplasm	other
KLHL18	kelch-like family member 18	ILMN_212049	1.274	0.0258	22	unknown	other
KRT15	keratin 15	ILMN_212591	-1.436	0.00419	19	Cytoplasm	other
Ku	--	--			3	Nucleus	complex
LAPTM4B	lysosomal protein transmembrane 4 beta	ILMN_214062	1.557	0.00195		unknown	other
LAS1L	LAS1-like (S. cerevisiae)	ILMN_220081	-1.435	0.000493	6	Nucleus	other
LDL	--	--			12	Plasma Membrane	complex
let-7	microRNA let-7d	--			18	Cytoplasm	microRNA
Lh	--	--			6	Plasma Membrane	complex
LHX1	LIM homeobox 1	--				Nucleus	transcription regulator
LIG1	ligase I, DNA, ATP-dependent	ILMN_209408	-1.37	0.0207	3	Nucleus	enzyme
LINGO2	leucine rich repeat and Ig domain containing 2	ILMN_219435	-1.221	0.0214		Extracellular Space	other
LMCD1	LIM and cysteine-rich domains 1	ILMN_212658	1.365	0.00324		Cytoplasm	transcription regulator
LMNA	lamin A/C	ILMN_209635	-1.236	0.0399	6	Nucleus	other
LMO2	LIM domain only 2 (rhombotin-like 1)	ILMN_223680	1.223	0.0192	3	Nucleus	other
LOC680063	similar to histone 2a	--			23	unknown	other
LOXL2	lysyl oxidase-like 2	--			20	Extracellular Space	enzyme
LPGAT1	lysophosphatidylglycerol acyltransferase 1	ILMN_220314	1.434	0.0148	2	Cytoplasm	other
LPL	lipoprotein lipase	ILMN_218188	1.388	0.00496	10	Cytoplasm	enzyme
LRP11	low density lipoprotein receptor-related protein 11	ILMN_216574	1.245	0.024		unknown	other
LRP	--	--			14	unknown	group
LRSAM1	leucine rich repeat and sterile alpha motif containing 1	--			24	Cytoplasm	enzyme
LSM12	LSM12 homolog (S. cerevisiae)	ILMN_193322	-1.26	0.0208		unknown	other
LTBP3	latent transforming growth factor beta binding protein 3	ILMN_194269	1.306	0.000989	16	Extracellular Space	other
LUC7L	LUC7-like (S. cerevisiae)	ILMN_214724	-1.25	0.00461	4	Nucleus	other
Ly6a (includes others)	--	ILMN_209150	-1.25	0.00172	15	Plasma Membrane	other
LYNX1	Ly6/neurotoxin 1	ILMN_218793	1.23	0.0462	18	Plasma Membrane	transporter
MAD1L1	MAD1 mitotic arrest deficient-like 1 (yeast)	ILMN_223041	-1.331	0.00366	10	Nucleus	other
MAML1	mastermind-like 1 (Drosophila)	--				Nucleus	transcription regulator
MAP1LC3A	microtubule-associated protein 1 light chain 3 alpha	ILMN_211286	1.359	0.00458	1	Cytoplasm	other
MAP2K1	mitogen-activated protein kinase kinase 1	ILMN_219864	1.349	0.0374	19	Cytoplasm	kinase
MAP2K1/2	--	--			16	Cytoplasm	group
MAP3K11	mitogen-activated protein kinase kinase kinase 11	ILMN_221476	-1.252	0.0214	7	Cytoplasm	kinase
MAP3K	--	--			13	Cytoplasm	group
MAP3K7 (includes EG:172842)	mitogen-activated protein kinase kinase kinase 7	ILMN_219319	1.242	0.0248	11	Cytoplasm	kinase
MAPK3	--	ILMN_215611	-1.251	0.0014	19,21	Cytoplasm	kinase
Mapk	--	--			4	Cytoplasm	group
Mapk kinase	--	--			13	unknown	group
MAVS	mitochondrial antiviral signaling protein	ILMN_209558	-1.352	0.0134	11	Cytoplasm	other
MAX	MYC associated factor X	--				Nucleus	transcription regulator
MBD1	methyl-CpG binding domain protein 1	ILMN_210686	1.35	0.0031	8	Nucleus	transcription regulator
MCAM	melanoma cell adhesion molecule	ILMN_211310	1.296	0.00308	3	Plasma Membrane	other
MCCC1	methylcrotonoyl-CoA carboxylase 1 (alpha)	ILMN_217447	1.351	0.0107	2	Cytoplasm	enzyme
MCF2L	MCF.2 cell line derived transforming sequence-like	ILMN_212699	1.443	0.000133	9	Cytoplasm	other
MCM2	minichromosome maintenance complex component 2	ILMN_214921	-1.256	0.011	3,18	Nucleus	enzyme
MCM3	minichromosome maintenance complex component 3	ILMN_213080	-1.3	0.0131	3,18	Nucleus	enzyme
MCM6	minichromosome maintenance complex component 6	ILMN_218086	-1.307	0.00118	7,18	Nucleus	enzyme
Mcm	--	--			3	Nucleus	group
MCM10 (includes EG:307126)	minichromosome maintenance complex component 10	ILMN_217134	-1.301	0.0207	3	Nucleus	other
MECP2	methyl CpG binding protein 2 (Rett syndrome)	--			20	Nucleus	transcription regulator
MED19	mediator complex subunit 19	ILMN_253062	-1.272	0.0153	19	Nucleus	other
MED26	mediator complex subunit 26	--				Nucleus	transcription regulator
MED22 (includes EG:20933)	mediator complex subunit 22	ILMN_252613	-1.28	0.00599	19	Cytoplasm	other
MED25 (includes EG:292889)	mediator complex subunit 25	ILMN_185860	1.297	0.0185	19	Nucleus	other
MED7 (includes EG:171285)	mediator complex subunit 7	ILMN_220431	-1.368	0.0402	19	Nucleus	transcription regulator
Mediator	--	--			19	unknown	complex
MEF2	--	--			13	Nucleus	group
MEF2D	myocyte enhancer factor 2D	ILMN_219895	1.527	0.000277	13	Nucleus	transcription regulator
Mek	--	--			12	Cytoplasm	group
MEN1	multiple endocrine neoplasia I	ILMN_218908	-1.232	0.0241	8	Nucleus	transcription regulator
MEST	--	ILMN_212378	-1.617	0.00281	14	Extracellular Space	peptidase
MET	met proto-oncogene (hepatocyte growth factor receptor)	--			24	Plasma Membrane	kinase
MFN1	mitofusin 1	ILMN_220222	1.225	0.0151	11	Cytoplasm	enzyme
MGP	matrix Gla protein	ILMN_215984	1.503	3.69e-05	15	Extracellular Space	other
MHC Class I (complex)	--	--			12	Plasma Membrane	complex
MHC CLASS I (family)	--	--			19	Plasma Membrane	group
MHC Class II (complex)	--	--			8	Plasma Membrane	complex
MICAL2	microtubule associated monooxygenase, calponin and LIM domain containing 2	ILMN_221807	1.243	0.00331	17	Cytoplasm	other
MIER1	mesoderm induction early response 1 homolog (Xenopus laevis)	ILMN_228837	1.333	0.0251		Nucleus	other
mir-17	microRNA 17	--			18	Cytoplasm	microRNA
miR-23b/miR-23a/miR-23c (includes others)	--	--			18,24	Cytoplasm	mature microRNA
MKKS	McKusick-Kaufman syndrome	ILMN_217710	-1.299	0.0101		Cytoplasm	other
MKL1	megakaryoblastic leukemia (translocation) 1	--				Nucleus	transcription regulator
MKRN3	makorin ring finger protein 3	ILMN_222769	1.222	0.0108	11	Nucleus	other
Mlc	--	--			9	Cytoplasm	group
MLL2	--	--				unknown	other
MLLT3	--	ILMN_220562	-1.228	0.0255	13	Nucleus	other
MLYCD	malonyl-CoA decarboxylase	ILMN_215977	1.34	0.000439	3	Cytoplasm	enzyme
MMAB	methylmalonic aciduria (cobalamin deficiency) cblB type	ILMN_217276	-1.337	0.0209	10	Cytoplasm	enzyme
MMEL1	membrane metallo-endopeptidase-like 1	--			22	Cytoplasm	peptidase
MMP12	matrix metallopeptidase 12 (macrophage elastase)	ILMN_187665	1.391	0.00983	5	Extracellular Space	peptidase
MND1	meiotic nuclear divisions 1 homolog (S. cerevisiae)	ILMN_260997	-1.225	0.0219		Nucleus	other
MOSPD3	motile sperm domain containing 3	ILMN_216965	-1.367	0.0101		unknown	other
MRPL15 (includes EG:27395)	--	ILMN_215829	1.414	0.00383	2	Cytoplasm	other
MRPL49 (includes EG:18120)	mitochondrial ribosomal protein L49	ILMN_212633	-1.253	0.0167	2	Cytoplasm	enzyme
MSH6	mutS homolog 6 (E. coli)	ILMN_212862	-1.241	0.00684	3	Nucleus	enzyme
MTHFD1L	--	--			22	Cytoplasm	enzyme
MTRF1	mitochondrial translational release factor 1	ILMN_199371	-1.329	0.00436	2	Cytoplasm	translation regulator
MTX1	metaxin 1	ILMN_214332	-1.242	0.0159		Cytoplasm	transporter
MTX2	metaxin 2	ILMN_213850	-1.287	0.0465		Cytoplasm	transporter
MUSTN1	musculoskeletal, embryonic nuclear protein 1	ILMN_215350	1.295	0.00726		Nucleus	other
MYBL2	v-myb myeloblastosis viral oncogene homolog (avian)-like 2	ILMN_212854	-1.308	0.0258	10	Nucleus	transcription regulator
MYC	v-myc myelocytomatosis viral oncogene homolog (avian)	ILMN_210055	1.299	0.0225	6	Nucleus	transcription regulator
MYCN	v-myc myelocytomatosis viral related oncogene, neuroblastoma derived (avian)	--				Nucleus	transcription regulator
MYL1	myosin, light chain 1, alkali; skeletal, fast	ILMN_218373	-1.591	1.75e-05	9	Cytoplasm	other
MYL12B	myosin, light chain 12B, regulatory	ILMN_210875	1.236	0.0494		Cytoplasm	other
MYO9B	myosin IXB	--			25	Cytoplasm	enzyme
MYOD1	myogenic differentiation 1	ILMN_223350	-1.221	0.0397	2	Nucleus	transcription regulator
Myosin	--	--			9	Cytoplasm	complex
N-cor	--	--			15	Nucleus	group
N-type Calcium Channel	--	--			1	unknown	complex
NAA15	N(alpha)-acetyltransferase 15, NatA auxiliary subunit	ILMN_184648	-1.263	0.00918		Nucleus	transcription regulator
NADPH oxidase	--	--			5	Plasma Membrane	complex
NAGK	N-acetylglucosamine kinase	ILMN_211500	1.323	0.00276		Cytoplasm	kinase
NASP	nuclear autoantigenic sperm protein (histone-binding)	ILMN_211691	-1.247	0.00308	14	Nucleus	other
NAT8	N-acetyltransferase 8 (GCN5-related, putative)	--			23	Nucleus	transcription regulator
NAV3	neuron navigator 3	--			25	Nucleus	other
NCK	--	--			6	Cytoplasm	group
NDUFA3	NADH dehydrogenase (ubiquinone) 1 alpha subcomplex, 3, 9kDa	--			21,23	Cytoplasm	enzyme
NDUFA4	NADH dehydrogenase (ubiquinone) 1 alpha subcomplex, 4, 9kDa	--			23	Cytoplasm	enzyme
NDUFA5	NADH dehydrogenase (ubiquinone) 1 alpha subcomplex, 5, 13kDa	ILMN_218088	1.287	0.0342	23	Cytoplasm	enzyme
NDUFA7	--	--			23	Cytoplasm	enzyme
NDUFB1	NADH dehydrogenase (ubiquinone) 1 beta subcomplex, 1, 7kDa	--			23	Cytoplasm	enzyme
NDUFB3	NADH dehydrogenase (ubiquinone) 1 beta subcomplex, 3, 12kDa	--			23	Cytoplasm	enzyme
NDUFB4	--	ILMN_223783	1.228	0.0219	21	Cytoplasm	enzyme
NENF	neudesin neurotrophic factor	ILMN_218582	1.256	0.0144	22	Extracellular Space	growth factor
Neurotrophin	--	--			11	Extracellular Space	group
NFAT (complex)	--	--			13	Cytoplasm	complex
Nfat (family)	--	--			16	Cytoplasm	group
NFATC2IP	nuclear factor of activated T-cells, cytoplasmic, calcineurin-dependent 2 interacting protein	--			21	Nucleus	other
NFkB (complex)	--	--			13	Nucleus	complex
NFKBIE	nuclear factor of kappa light polypeptide gene enhancer in B-cells inhibitor, epsilon	ILMN_216404	-1.334	0.0206	11	Nucleus	transcription regulator
NFU1	NFU1 iron-sulfur cluster scaffold homolog (S. cerevisiae)	ILMN_218643	1.375	0.00309	14	Cytoplasm	other
NGF	nerve growth factor (beta polypeptide)	ILMN_215493	-1.223	0.0128	19	Extracellular Space	growth factor
NGFR	nerve growth factor receptor	ILMN_246045	-1.467	0.000189	11	Plasma Membrane	transmembrane receptor
NKX2-5	NK2 homeobox 5	ILMN_220848	1.34	0.0139	5	Nucleus	transcription regulator
NKX2-6	NK2 homeobox 6	--				Nucleus	transcription regulator
NONO	non-POU domain containing, octamer-binding	ILMN_194355	1.412	0.00224	4	Nucleus	other
Nos	--	--			10	Cytoplasm	group
NOTCH1	notch 1	--				Plasma Membrane	transcription regulator
Notch	--	--			10	Plasma Membrane	group
NPLOC4	nuclear protein localization 4 homolog (S. cerevisiae)	ILMN_223135	-1.258	0.00888	16	Nucleus	other
NPR3 (includes EG:18162)	natriuretic peptide receptor C/guanylate cyclase C (atrionatriuretic peptide receptor C)	ILMN_243188	-1.432	0.00027	5	Plasma Membrane	G-protein coupled receptor
NR1I2	nuclear receptor subfamily 1, group I, member 2	--				Nucleus	ligand-dependent nuclear receptor
NR3C1	nuclear receptor subfamily 3, group C, member 1 (glucocorticoid receptor)	--			25	Nucleus	ligand-dependent nuclear receptor
NR6A1	nuclear receptor subfamily 6, group A, member 1	ILMN_221729	1.452	0.0176	1	Nucleus	ligand-dependent nuclear receptor
NRBP1	nuclear receptor binding protein 1	--			20	Nucleus	kinase
NT5C2	--	ILMN_212843	1.394	0.000434	10	Cytoplasm	phosphatase
NT5E	5'-nucleotidase, ecto (CD73)	ILMN_213360	1.293	0.0313	12,20	Plasma Membrane	phosphatase
NUMBL	numb homolog (Drosophila)-like	ILMN_219013	-1.325	0.0157	10	Cytoplasm	other
NUP88	nucleoporin 88kDa	ILMN_213668	1.322	0.0116	13,21	Nucleus	transporter
Nup98	nucleoporin 98	ILMN_222635	1.221	0.0149	21	Nucleus	other
NUP155	nucleoporin 155kDa	ILMN_253387	1.277	0.00815	21	Nucleus	transporter
NUPR1	nuclear protein, transcriptional regulator, 1	--				Nucleus	transcription regulator
NUTF2	--	ILMN_216929	-1.423	0.000317	3	Nucleus	transporter
OGFR	opioid growth factor receptor	ILMN_216618	1.253	0.00451		Plasma Membrane	other
OGN	osteoglycin	ILMN_220162	1.288	0.00962	16	Extracellular Space	growth factor
OGT	O-linked N-acetylglucosamine (GlcNAc) transferase	ILMN_211022	1.534	0.000625	13	Cytoplasm	enzyme
OIT3	oncoprotein induced transcript 3	ILMN_216012	1.325	0.0151		Nucleus	other
OLFM1	olfactomedin 1	ILMN_212106	-1.351	0.00065	24	Cytoplasm	other
ONECUT1	one cut homeobox 1	--				Nucleus	transcription regulator
ORC1 (includes EG:18392)	origin recognition complex, subunit 1	--			18	Nucleus	other
ORC4 (includes EG:26428)	origin recognition complex, subunit 4	ILMN_209879	-1.24	0.0485	7	Nucleus	other
OXSR1	oxidative-stress responsive 1	ILMN_254204	-1.338	0.00387	1	Nucleus	kinase
P-TEFb	--	--			13	unknown	complex
P38 MAPK	--	--			12	Cytoplasm	group
P4HA1	prolyl 4-hydroxylase, alpha polypeptide I	--			20	Cytoplasm	enzyme
p70 S6k	--	--			17	Cytoplasm	group
p85 (pik3r)	--	--			19	Cytoplasm	group
PABPC4	poly(A) binding protein, cytoplasmic 4 (inducible form)	ILMN_208755	-1.338	0.00787	17	Cytoplasm	other
PACS1	phosphofurin acidic cluster sorting protein 1	ILMN_220552	1.306	0.0324	12	Cytoplasm	other
PACSIN2	protein kinase C and casein kinase substrate in neurons 2	ILMN_259376	-1.304	0.00822	11	Cytoplasm	transporter
PAM	peptidylglycine alpha-amidating monooxygenase	ILMN_212425	1.261	0.0498	12	Plasma Membrane	enzyme
PANK1	pantothenate kinase 1	ILMN_222263	-1.422	0.0196	1	Cytoplasm	kinase
PAX3	paired box 3	--				Nucleus	transcription regulator
PBK	PDZ binding kinase	ILMN_222572	-1.235	0.00343	4	Cytoplasm	kinase
PCDH7	protocadherin 7	ILMN_226390	1.271	0.0239	1	Plasma Membrane	other
PDCD6IP	programmed cell death 6 interacting protein	ILMN_193635	-1.246	0.0274	9,24	Cytoplasm	other
Pde4	--	--			15	unknown	group
PDE6D	phosphodiesterase 6D, cGMP-specific, rod, delta	ILMN_213122	1.48	0.0017	21	Cytoplasm	enzyme
Pdgf (complex)	--	--			7	Extracellular Space	complex
Pdgf Ab	--	--			7	Plasma Membrane	complex
PDGF BB	--	--			12	Extracellular Space	complex
PDGFB	platelet-derived growth factor beta polypeptide	ILMN_211703	-1.294	0.0136	7	Extracellular Space	growth factor
Pdgfra-Pdgfrb	--	--			7	Plasma Membrane	complex
PDK4	pyruvate dehydrogenase kinase, isozyme 4	ILMN_220588	-1.361	0.00395	3	Cytoplasm	kinase
PDLIM2	PDZ and LIM domain 2 (mystique)	ILMN_211617	1.221	0.0242	13	Cytoplasm	other
PDX1	pancreatic and duodenal homeobox 1	--				Nucleus	transcription regulator
PDZRN3	PDZ domain containing ring finger 3	ILMN_214528	1.262	0.00504		Extracellular Space	enzyme
PEPCK	--	--			15	Nucleus	group
PER2	period circadian clock 2	ILMN_210764	-1.232	0.0433	4	Nucleus	other
PER3	period circadian clock 3	ILMN_185849	1.288	0.0493	3	Nucleus	other
PET112	--	ILMN_214356	-1.263	0.0124	2	Cytoplasm	translation regulator
PEX7	peroxisomal biogenesis factor 7	ILMN_221690	1.279	0.00768		Cytoplasm	transporter
PEX6 (includes EG:117265)	peroxisomal biogenesis factor 6	--			23,25	Cytoplasm	enzyme
PFKM	phosphofructokinase, muscle	ILMN_208909	-1.236	0.011	6	Cytoplasm	kinase
PFN2	profilin 2	ILMN_210891	1.44	0.007	9	Cytoplasm	other
PGCP	carboxypeptidase Q	ILMN_219532	1.259	0.00367	20	Extracellular Space	peptidase
PHEX	phosphate regulating endopeptidase homolog, X-linked	ILMN_217699	-1.346	0.00803	2	Cytoplasm	peptidase
PHF23	--	ILMN_212181	-1.22	0.047	6	unknown	other
PI3K (complex)	--	--			9	Cytoplasm	complex
PIGH	phosphatidylinositol glycan anchor biosynthesis, class H	ILMN_210143	1.282	0.0167		Cytoplasm	enzyme
PINK1	PTEN induced putative kinase 1	--			20	Cytoplasm	kinase
PITPNM1	phosphatidylinositol transfer protein, membrane-associated 1	ILMN_223036	-1.332	0.0145	9	Cytoplasm	transporter
Pka	--	--			15	Cytoplasm	complex
Pka catalytic subunit	--	--			15	unknown	group
Pkc(s)	--	--			14	Cytoplasm	group
PKDCC	protein kinase domain containing, cytoplasmic	ILMN_227720	-1.301	0.0215		Cytoplasm	kinase
Pkg	--	--			5	Cytoplasm	group
Pki	--	--			5	Nucleus	group
PKIG	protein kinase (cAMP-dependent, catalytic) inhibitor gamma	ILMN_211475	1.228	0.0053	5	unknown	other
PKMYT1	protein kinase, membrane associated tyrosine/threonine 1	ILMN_215069	-1.372	0.0331	4	Cytoplasm	kinase
PKNOX1	PBX/knotted 1 homeobox 1	ILMN_210217	1.264	0.0302	16	Nucleus	transcription regulator
PLAC8	placenta-specific 8	ILMN_223606	1.276	0.00851	7	Nucleus	other
PLAG1	pleiomorphic adenoma gene 1	--				Nucleus	transcription regulator
PLAGL2	--	ILMN_208818	-1.325	0.0109	18	Nucleus	transcription regulator
Plc beta	--	--			14	Cytoplasm	group
PLC gamma	--	--			19	Cytoplasm	group
Pld	--	--			17	Cytoplasm	group
Plekha4	--	ILMN_216745	1.29	0.0154	18	Cytoplasm	other
PLEKHF1	pleckstrin homology domain containing, family F (with FYVE domain) member 1	--			25	Cytoplasm	other
PLRG1	pleiotropic regulator 1	--				Nucleus	transcription regulator
PLS3	plastin 3	ILMN_223492	1.439	0.000497	19	Cytoplasm	other
PLTP	phospholipid transfer protein	ILMN_208776	1.546	6.74e-05	10	Extracellular Space	other
PMF1	polyamine-modulated factor 1	ILMN_219624	-1.254	0.0485		Nucleus	transcription regulator
PML	promyelocytic leukemia	--				Nucleus	transcription regulator
PNP	purine nucleoside phosphorylase	ILMN_217337	-1.275	0.00176	1	Nucleus	enzyme
POC1B	POC1 centriolar protein homolog B (Chlamydomonas)	ILMN_258871	-1.224	0.00439		Cytoplasm	other
PODXL	podocalyxin-like	ILMN_210330	-1.286	0.0267	9	Plasma Membrane	kinase
POLD2	polymerase (DNA directed), delta 2, accessory subunit	ILMN_223559	-1.237	0.00603	10	Nucleus	enzyme
POLK	polymerase (DNA directed) kappa	ILMN_220823	1.321	0.022	3	Nucleus	enzyme
POLR2A	polymerase (RNA) II (DNA directed) polypeptide A, 220kDa	--			25	Nucleus	enzyme
PON3	paraoxonase 3	ILMN_215399	1.24	0.0237	10	Extracellular Space	enzyme
Potassium Channel	--	--			5	Plasma Membrane	group
POU4F1	POU class 4 homeobox 1	--			20	Nucleus	transcription regulator
PP1 protein complex group	--	--			12	Cytoplasm	complex
PP1-C	--	--			17	unknown	group
PP2A	--	--			17	Cytoplasm	complex
PPARA	peroxisome proliferator-activated receptor alpha	--				Nucleus	ligand-dependent nuclear receptor
PPARG	peroxisome proliferator-activated receptor gamma	--				Nucleus	ligand-dependent nuclear receptor
PPCDC	phosphopantothenoylcysteine decarboxylase	ILMN_213733	1.247	0.0058		Cytoplasm	enzyme
PPI	--	--			14	unknown	group
PPP2R5D	protein phosphatase 2, regulatory subunit B', delta	ILMN_209554	-1.22	0.0115	17	Nucleus	phosphatase
PPP6R3	--	ILMN_218636	1.38	0.00525	11	unknown	other
PQLC2	--	ILMN_195049	1.276	0.0072		unknown	other
PRIM2	--	ILMN_222217	-1.231	0.00689	1	Nucleus	enzyme
PRKAC	--	--			5	Cytoplasm	group
PRKCA	protein kinase C, alpha	--			22	Cytoplasm	kinase
PRKD3	protein kinase D3	ILMN_211689	-1.25	0.0378	14	unknown	kinase
PRKDC	protein kinase, DNA-activated, catalytic polypeptide	ILMN_216731	1.321	0.0124	19	Nucleus	kinase
Prl2c4	prolactin family 2, subfamily c, member 4	ILMN_199380	-1.404	0.000596		Extracellular Space	other
Prl2c2 (includes others)	prolactin family 2, subfamily c, member 2	ILMN_201546	-1.38	0.000449	19	Extracellular Space	growth factor
Pro-inflammatory Cytokine	--	--			10	unknown	group
PRODH	proline dehydrogenase (oxidase) 1	--			20	Cytoplasm	enzyme
Profilin	--	--			9	Cytoplasm	group
progesterone	--	--			21	unknown	chemical - endogenous mammalian
Proinsulin	--	--			2	unknown	group
PRR11	proline rich 11	ILMN_209511	-1.26	0.012	14	unknown	other
PRRG2	proline rich Gla (G-carboxyglutamic acid) 2	ILMN_213189	1.353	0.00493	22	Extracellular Space	other
PSIP1	PC4 and SFRS1 interacting protein 1	ILMN_211417	-1.245	0.0442	11	Nucleus	other
PSMD10	--	--				unknown	other
PTBP3	polypyrimidine tract binding protein 3	ILMN_190660	1.254	0.0195		Nucleus	other
PTGS1	prostaglandin-endoperoxide synthase 1 (prostaglandin G/H synthase and cyclooxygenase)	ILMN_213920	1.536	0.00096	8	Cytoplasm	enzyme
Ptk	--	--			7	Cytoplasm	group
PTPN14	protein tyrosine phosphatase, non-receptor type 14	ILMN_211945	-1.333	0.0133	9	Cytoplasm	phosphatase
PTPRS	protein tyrosine phosphatase, receptor type, S	ILMN_212655	1.309	0.00318	9	Plasma Membrane	phosphatase
PTRF	polymerase I and transcript release factor	--				Nucleus	transcription regulator
PVRL2	poliovirus receptor-related 2 (herpesvirus entry mediator B)	ILMN_214203	-1.309	0.00232	7	Plasma Membrane	other
PWWP2B	PWWP domain containing 2B	ILMN_228600	-1.231	0.0291	21	unknown	other
R3HDM2	R3H domain containing 2	ILMN_217991	1.287	0.00497	22	Nucleus	other
RAB13	RAB13, member RAS oncogene family	--			21	Plasma Membrane	enzyme
RAB18	RAB18, member RAS oncogene family	--			21	Cytoplasm	enzyme
RAB24	RAB24, member RAS oncogene family	ILMN_212274	1.257	0.0272	25	unknown	other
RAB34	RAB34, member RAS oncogene family	ILMN_213112	1.346	0.00473	21	Cytoplasm	enzyme
Rac	--	--			19	Cytoplasm	group
RAD18	RAD18 homolog (S. cerevisiae)	ILMN_187726	-1.237	0.0182	3	Nucleus	other
RAD21	RAD21 homolog (S. pombe)	ILMN_211132	1.293	0.0334	10	Nucleus	other
Raf	--	--			16	Cytoplasm	group
Rap1	--	--			17	Cytoplasm	group
RAP1A	RAP1A, member of RAS oncogene family	--			21	Cytoplasm	enzyme
Rar	--	--			15	Nucleus	group
RARG	retinoic acid receptor, gamma	--				Nucleus	ligand-dependent nuclear receptor
Ras	--	--			16	Cytoplasm	group
Ras homolog	--	--			17	Cytoplasm	group
RB1	retinoblastoma 1	--				Nucleus	transcription regulator
Rb	--	--			10	Nucleus	group
RBAK	RB-associated KRAB zinc finger	ILMN_212466	1.465	0.000135	2	Nucleus	transcription regulator
RBM19	RNA binding motif protein 19	ILMN_209797	-1.312	0.00237	20	Nucleus	other
RBM38	--	ILMN_210582	-1.324	0.00179	1	Cytoplasm	other
RBM4B	RNA binding motif protein 4B	ILMN_190492	1.262	0.00127	25	Nucleus	other
RBMS2	RNA binding motif, single stranded interacting protein 2	ILMN_245192	1.371	0.00841	25	Nucleus	other
RBMX	RNA binding motif protein, X-linked	ILMN_184996	-1.252	0.00668	5	Nucleus	other
RBPJ	recombination signal binding protein for immunoglobulin kappa J region	--				Nucleus	transcription regulator
RCL1	RNA terminal phosphate cyclase-like 1	ILMN_220432	-1.236	0.00351	18	Nucleus	enzyme
RDH5	retinol dehydrogenase 5 (11-cis/9-cis)	ILMN_221249	1.288	0.00484	15	Cytoplasm	enzyme
RDH11	retinol dehydrogenase 11 (all-trans/9-cis/11-cis)	--			23	Cytoplasm	enzyme
RDH16	retinol dehydrogenase 1 (all trans)	ILMN_209170	1.252	0.0079	23	Cytoplasm	enzyme
REM1	RAS (RAD and GEM)-like GTP-binding 1	ILMN_195033	1.36	0.00224	16	unknown	enzyme
REPIN1	replication initiator 1	ILMN_210453	-1.305	0.00741		Nucleus	other
RFC1	replication factor C (activator 1) 1, 145kDa	ILMN_215190	-1.25	0.00472	3	Nucleus	transcription regulator
RFC4	replication factor C (activator 1) 4, 37kDa	--			18	Nucleus	other
Rfc	--	--			3	Nucleus	complex
RGL4	ral guanine nucleotide dissociation stimulator-like 4	--			21	unknown	other
RGS3	regulator of G-protein signaling 3	ILMN_212009	1.308	0.00806	5,24	Nucleus	other
RGS10	regulator of G-protein signaling 10	ILMN_218732	1.332	0.0209	15	Cytoplasm	other
RHOBTB3	Rho-related BTB domain containing 3	--			25	unknown	enzyme
RHOJ	ras homolog family member J	ILMN_214929	1.289	0.0296	9	Cytoplasm	enzyme
RINT1	RAD50 interactor 1	ILMN_214771	1.365	0.0018		Nucleus	other
RLIM	ring finger protein, LIM domain interacting	ILMN_201533	-1.239	0.0441	3	Nucleus	enzyme
RLN3	relaxin 3	ILMN_211757	-1.379	0.0243	5	Extracellular Space	other
RNA polymerase II	--	--			12	Nucleus	complex
RNA polymerase iii	--	--			3	Nucleus	complex
RND3	Rho family GTPase 3	ILMN_209989	1.333	0.0065	9	Cytoplasm	enzyme
RNF2	ring finger protein 2	ILMN_210087	1.386	0.0308	8	Nucleus	transcription regulator
RNF26	ring finger protein 26	ILMN_237231	-1.221	0.0234		unknown	other
RNF111	ring finger protein 111	ILMN_211260	1.269	0.0123	17	Nucleus	enzyme
RNF167	ring finger protein 167	ILMN_217477	1.252	0.0243	11	Cytoplasm	enzyme
Rnr	--	--			3	unknown	group
ROCK2	Rho-associated, coiled-coil containing protein kinase 2	ILMN_213667	-1.3	0.011	9	Cytoplasm	kinase
Rock	--	--			9	Cytoplasm	group
RORA	RAR-related orphan receptor A	--			23	Nucleus	ligand-dependent nuclear receptor
RPA	--	--			3	Nucleus	complex
RPS6	--	--			23	Cytoplasm	other
RPS25	ribosomal protein S25	--			23	Cytoplasm	other
RPS6KA4	ribosomal protein S6 kinase, 90kDa, polypeptide 4	ILMN_221814	-1.247	0.0049	4	Cytoplasm	kinase
RRM2	ribonucleotide reductase M2	--			18	Nucleus	enzyme
Rsk	--	--			4	Cytoplasm	group
RSRC2	arginine/serine-rich coiled-coil 2	ILMN_229836	-1.304	0.000955	6	unknown	other
Runx1	--	ILMN_192279	1.257	0.00765	4	Nucleus	transcription regulator
RUVBL1	RuvB-like 1 (E. coli)	--				Nucleus	transcription regulator
RUVBL2	RuvB-like 2 (E. coli)	--				Nucleus	transcription regulator
Rxr	--	--			15	Nucleus	group
RXRB	retinoid X receptor, beta	ILMN_209152	1.263	0.00939	15	Nucleus	ligand-dependent nuclear receptor
S100A4	S100 calcium binding protein A4	ILMN_221174	1.242	0.0216	20	Cytoplasm	other
SAMD10	sterile alpha motif domain containing 10	ILMN_215170	-1.227	0.00739		unknown	other
Sapk	--	--			16	Nucleus	group
SCAMP3	secretory carrier membrane protein 3	ILMN_218241	-1.333	0.0021	24	Cytoplasm	transporter
SCHIP1	IQCJ-SCHIP1 readthrough	ILMN_216237	1.224	0.0138	2	Cytoplasm	other
SCLY	selenocysteine lyase	ILMN_212598	-1.245	0.0385	13	Cytoplasm	enzyme
SDSL	serine dehydratase-like	ILMN_217735	1.255	0.00636	2	Cytoplasm	enzyme
SEC11A	SEC11 homolog A (S. cerevisiae)	--			23	Cytoplasm	peptidase
SEC11C	SEC11 homolog C (S. cerevisiae)	ILMN_216361	1.287	0.0233	23	Cytoplasm	peptidase
SEC14L1	SEC14-like 1 (S. cerevisiae)	ILMN_217207	-1.289	0.0217	17	Cytoplasm	transporter
SEC14L2	SEC14-like 2 (S. cerevisiae)	ILMN_219304	1.276	0.0201	7	Cytoplasm	transporter
Secretase gamma	--	--			5	Plasma Membrane	complex
SEL1L	sel-1 suppressor of lin-12-like (C. elegans)	ILMN_258443	1.401	0.0114	12	Cytoplasm	other
SELK	selenoprotein K	ILMN_216484	1.26	0.0045	21	Cytoplasm	other
SEMA3B	sema domain, immunoglobulin domain (Ig), short basic domain, secreted, (semaphorin) 3B	--			20	Extracellular Space	other
SEMA5A	sema domain, seven thrombospondin repeats (type 1 and type 1-like), transmembrane domain (TM) and short cytoplasmic domain, (semaphorin) 5A	ILMN_210299	-1.287	0.00406		Plasma Membrane	transmembrane receptor
SEMA6D	--	ILMN_217215	1.286	0.0278	16	Plasma Membrane	other
SEMA7A	semaphorin 7A, GPI membrane anchor (John Milton Hagen blood group)	ILMN_210076	1.349	0.000391	7	Plasma Membrane	other
SENP5	SUMO1/sentrin specific peptidase 5	ILMN_212645	-1.23	0.0321		unknown	peptidase
SERCA	--	--			7	Cytoplasm	group
SETD2	SET domain containing 2	--			25	Cytoplasm	enzyme
SGIP1	SH3-domain GRB2-like (endophilin) interacting protein 1	ILMN_233848	-1.246	0.0352	12	Cytoplasm	other
SGK2	serum/glucocorticoid regulated kinase 2	--			23	Cytoplasm	kinase
SGOL1	shugoshin-like 1 (S. pombe)	ILMN_211389	-1.277	0.0027	17	Nucleus	other
SHARPIN	SHANK-associated RH domain interactor	ILMN_223118	1.31	0.0102	5,21	Plasma Membrane	other
SHMT2	serine hydroxymethyltransferase 2 (mitochondrial)	ILMN_211413	-1.557	0.00298	6	Cytoplasm	enzyme
SIK1	salt-inducible kinase 1	ILMN_210221	-1.37	0.00197	5	Cytoplasm	kinase
SIX4	SIX homeobox 4	--			21	Nucleus	transcription regulator
SLAMF9	SLAM family member 9	ILMN_215754	1.362	0.0186	25	Extracellular Space	other
SLC12A2	solute carrier family 12 (sodium/potassium/chloride transporters), member 2	--			18	Plasma Membrane	transporter
SLC12A7	solute carrier family 12 (potassium/chloride transporters), member 7	ILMN_214706	1.274	0.00732	13	Plasma Membrane	transporter
SLC12A9	--	ILMN_215442	-1.285	0.0308	18	Plasma Membrane	transporter
SLC1A3	solute carrier family 1 (glial high affinity glutamate transporter), member 3	ILMN_213165	1.475	0.00108	15	Plasma Membrane	transporter
SLC23A2	solute carrier family 23 (nucleobase transporters), member 2	ILMN_213800	1.245	0.0298	25	Plasma Membrane	transporter
SLC25A10	solute carrier family 25 (mitochondrial carrier; dicarboxylate transporter), member 10	ILMN_191603	-1.229	0.0129		Cytoplasm	transporter
SLC25A15	solute carrier family 25 (mitochondrial carrier; ornithine transporter) member 15	ILMN_213989	-1.24	0.044	18	Cytoplasm	transporter
SLC25A24	solute carrier family 25 (mitochondrial carrier; phosphate carrier), member 24	ILMN_209290	-1.325	0.000446	23	Cytoplasm	other
SLC25A45	solute carrier family 25, member 45	ILMN_220462	1.309	0.00414		Cytoplasm	transporter
SLC38A2	solute carrier family 38, member 2	ILMN_217242	1.678	0.0105	6	Plasma Membrane	transporter
SLC39A14	solute carrier family 39 (zinc transporter), member 14	ILMN_219651	-1.269	0.0428	20	Plasma Membrane	transporter
SLC6A17	solute carrier family 6, member 17	ILMN_221336	1.222	0.0133	20	Cytoplasm	transporter
SLC9A6	solute carrier family 9, subfamily A (NHE6, cation proton antiporter 6), member 6	ILMN_192064	1.237	0.0235	20	Plasma Membrane	transporter
SMAD1	SMAD family member 1	--				Nucleus	transcription regulator
SMAD3	SMAD family member 3	--			24	Nucleus	transcription regulator
SMAD4	SMAD family member 4	--			21	Nucleus	transcription regulator
Smad	--	--			6	Nucleus	complex
Smad2/3	--	--			8	Cytoplasm	group
SMAP2	small ArfGAP2	ILMN_213072	-1.479	0.0258		unknown	other
SMARCA4	SWI/SNF related, matrix associated, actin dependent regulator of chromatin, subfamily a, member 4	--			25	Nucleus	transcription regulator
SMARCB1	SWI/SNF related, matrix associated, actin dependent regulator of chromatin, subfamily b, member 1	--				Nucleus	transcription regulator
SNCG	synuclein, gamma (breast cancer-specific protein 1)	--			18	Cytoplasm	other
SNRPB	small nuclear ribonucleoprotein polypeptides B and B1	ILMN_216769	-1.229	0.00604	15	Nucleus	other
Sod	--	--			19	Cytoplasm	group
SORBS1	sorbin and SH3 domain containing 1	ILMN_226678	1.231	0.0225	9	Plasma Membrane	other
SORD	sorbitol dehydrogenase	ILMN_223021	-1.32	0.0383		Cytoplasm	enzyme
Sos	--	--			16	Cytoplasm	group
SOX15	--	--				unknown	other
SP1	Sp1 transcription factor	--				Nucleus	transcription regulator
SP3	Sp3 transcription factor	--				Nucleus	transcription regulator
SPAG9	--	ILMN_209773	-1.575	0.0214	18	Plasma Membrane	other
SPARC	secreted protein, acidic, cysteine-rich (osteonectin)	ILMN_257785	1.247	0.00426	7	Extracellular Space	other
SPCS2	signal peptidase complex subunit 2 homolog (S. cerevisiae)	ILMN_223353	1.329	0.0148	23,24	Cytoplasm	other
SPCS3	signal peptidase complex subunit 3 homolog (S. cerevisiae)	--			23	Cytoplasm	peptidase
SPHK1	sphingosine kinase 1	ILMN_189350	1.348	0.00297	19	Cytoplasm	kinase
SPIRE1	spire homolog 1 (Drosophila)	ILMN_221897	-1.254	0.0103	24	Cytoplasm	other
SPON2	spondin 2, extracellular matrix protein	ILMN_223108	1.468	0.000113		Extracellular Space	other
SPPL2B	signal peptide peptidase like 2B	ILMN_214308	1.237	0.019	8	Plasma Membrane	peptidase
Sprr1a	small proline-rich protein 1A	ILMN_215020	-1.666	5.73e-06	5	Cytoplasm	other
SPRR2A (includes others)	--	ILMN_258141	-1.273	0.00727	15	Cytoplasm	other
SPSB3	splA/ryanodine receptor domain and SOCS box containing 3	ILMN_214188	-1.251	0.0335	24	unknown	other
SQRDL	sulfide quinone reductase-like (yeast)	ILMN_223305	1.333	0.034	6	Cytoplasm	enzyme
SRD5A1	steroid-5-alpha-reductase, alpha polypeptide 1 (3-oxo-5 alpha-steroid delta 4-dehydrogenase alpha 1)	ILMN_218206	-1.301	0.0314	6	Cytoplasm	enzyme
SRF	serum response factor (c-fos serum response element-binding transcription factor)	--				Nucleus	transcription regulator
SS18	synovial sarcoma translocation, chromosome 18	ILMN_186960	1.303	0.00319		Nucleus	transcription regulator
SSB	Sjogren syndrome antigen B (autoantigen La)	ILMN_193502	1.308	0.0368	3	Nucleus	enzyme
SSBP2	single-stranded DNA binding protein 2	--				Nucleus	transcription regulator
SSR1	signal sequence receptor, alpha	--			18	Cytoplasm	other
SSRP1	structure specific recognition protein 1	ILMN_217578	-1.224	0.00649	3	Nucleus	other
SSX2IP	synovial sarcoma, X breakpoint 2 interacting protein	ILMN_219492	-1.305	0.00269	7	Plasma Membrane	other
ST3GAL3	ST3 beta-galactoside alpha-2,3-sialyltransferase 3	ILMN_211800	1.235	0.0113		Cytoplasm	enzyme
ST6GALNAC4	--	ILMN_211600	-1.247	0.0386	18	Cytoplasm	enzyme
ST6GALNAC6	--	ILMN_215086	-1.233	0.00702		unknown	other
ST7L	suppression of tumorigenicity 7 like	ILMN_214172	1.258	0.00292		unknown	other
STARD10	StAR-related lipid transfer (START) domain containing 10	ILMN_212367	1.293	0.00728	12	Cytoplasm	other
STAT6	signal transducer and activator of transcription 6, interleukin-4 induced	--				Nucleus	transcription regulator
STAT5a/b	--	--			2	Cytoplasm	group
STIP1	stress-induced-phosphoprotein 1	ILMN_210273	-1.244	0.00643	5	Cytoplasm	other
STK16	serine/threonine kinase 16	--			18	Cytoplasm	kinase
STOM	stomatin	ILMN_212469	-1.322	0.00443	17	Plasma Membrane	other
STOML2	stomatin (EPB72)-like 2	ILMN_220419	-1.302	0.00294	11	Plasma Membrane	other
SUCLG1	succinate-CoA ligase, alpha subunit	--			25	Cytoplasm	enzyme
SUCLG2	succinate-CoA ligase, GDP-forming, beta subunit	ILMN_241062	-1.304	0.0407	25	Cytoplasm	enzyme
SUOX	sulfite oxidase	ILMN_218744	-1.251	0.0301	21	Cytoplasm	enzyme
SUPT16H	suppressor of Ty 16 homolog (S. cerevisiae)	--				Nucleus	transcription regulator
SUV39H1	suppressor of variegation 3-9 homolog 1 (Drosophila)	ILMN_218153	-1.245	0.00391	10	Nucleus	enzyme
SUV420H2	suppressor of variegation 4-20 homolog 2 (Drosophila)	ILMN_215067	1.309	0.0046	8	Nucleus	enzyme
Svs6	seminal vesicle secretory protein 6	ILMN_242739	1.286	0.0334	23	Extracellular Space	other
SYBU	syntabulin (syntaxin-interacting)	ILMN_222288	1.244	0.0227		unknown	other
SYCE1L	synaptonemal complex central element protein 1-like	ILMN_238421	-1.356	0.0252		unknown	other
TAF5	TAF5 RNA polymerase II, TATA box binding protein (TBP)-associated factor, 100kDa	ILMN_211685	-1.423	0.0106	8	Nucleus	transcription regulator
TAF6	TAF6 RNA polymerase II, TATA box binding protein (TBP)-associated factor, 80kDa	ILMN_215349	-1.343	0.0154	8	Nucleus	transcription regulator
TAP2	transporter 2, ATP-binding cassette, sub-family B (MDR/TAP)	ILMN_217715	1.287	0.0217	12	Cytoplasm	transporter
TBC1D25	TBC1 domain family, member 25	ILMN_220478	-1.28	0.0277	18	unknown	other
TBRG1	transforming growth factor beta regulator 1	ILMN_216147	1.251	0.0254	2	Nucleus	other
TBX2	T-box 2	--				Nucleus	transcription regulator
TBX5	T-box 5	--				Nucleus	transcription regulator
TBX18	T-box 18	ILMN_192017	1.28	0.00806		Nucleus	transcription regulator
TCEA2	transcription elongation factor A (SII), 2	ILMN_245166	1.304	0.0494	8	Nucleus	transcription regulator
TCF3	transcription factor 3	--				Nucleus	transcription regulator
TCF4-CTNNÎ²	--	--				Nucleus	complex
TCN2	transcobalamin II	ILMN_209382	1.235	0.0371	1	Extracellular Space	transporter
TDP2	tyrosyl-DNA phosphodiesterase 2	--			21	Cytoplasm	transcription regulator
TFAP2B	transcription factor AP-2 beta (activating enhancer binding protein 2 beta)	--			20	Nucleus	transcription regulator
TFB1M	transcription factor B1, mitochondrial	ILMN_218011	1.265	0.00386		Cytoplasm	transcription regulator
TFDP1	transcription factor Dp-1	--				Nucleus	transcription regulator
Tgf beta	--	--			17	Extracellular Space	group
TGFB1 (includes EG:21803)	transforming growth factor, beta 1	--			20	Extracellular Space	growth factor
THBS2	thrombospondin 2	ILMN_213253	1.261	0.00181	4	Extracellular Space	other
Thymidine Kinase	--	--			15	unknown	group
Thyroid hormone receptor	--	--			15	Nucleus	group
TIMM44	translocase of inner mitochondrial membrane 44 homolog (yeast)	ILMN_208757	-1.278	0.00228	8	Cytoplasm	transporter
TIP60	--	--			10	unknown	complex
TLE1	transducin-like enhancer of split 1 (E(sp1) homolog, Drosophila)	ILMN_209808	-1.225	0.0107	10	Nucleus	transcription regulator
Tlr	--	--			11	Plasma Membrane	group
TM9SF2	transmembrane 9 superfamily member 2	ILMN_189038	1.283	0.0314	2	Plasma Membrane	transporter
TMCO3	transmembrane and coiled-coil domains 3	ILMN_209162	1.51	0.00214	24	unknown	transporter
TMED9	transmembrane emp24 protein transport domain containing 9	ILMN_220334	1.365	0.00633		Cytoplasm	transporter
TMEM53	transmembrane protein 53	ILMN_215216	1.227	0.015	2	unknown	other
TMEM81	transmembrane protein 81	ILMN_254210	-1.246	0.00763		unknown	other
TMEM127	transmembrane protein 127	ILMN_209308	1.291	0.0455		unknown	other
TMEM159	transmembrane protein 159	ILMN_217687	1.232	0.0423		unknown	other
TMEM150A	transmembrane protein 150A	ILMN_214912	1.24	0.031		unknown	other
TMEM55A	transmembrane protein 55A	ILMN_218408	-1.271	0.0137	24	unknown	other
TNC	--	ILMN_185280	1.345	0.0239	8	Extracellular Space	other
Tnf	--	--			11	unknown	group
Tnf receptor	--	--			11	Plasma Membrane	group
TNFRSF21	tumor necrosis factor receptor superfamily, member 21	ILMN_189811	-1.264	0.00618	7	Plasma Membrane	other
TNFRSF11A	tumor necrosis factor receptor superfamily, member 11a, NFKB activator	--			21	Plasma Membrane	transmembrane receptor
TNIP2	TNFAIP3 interacting protein 2	ILMN_185936	1.224	0.0262	13	Cytoplasm	other
TNNI2	troponin I type 2 (skeletal, fast)	ILMN_191670	-1.501	8.53e-05	8	Cytoplasm	enzyme
TNNI3K	TNNI3 interacting kinase	ILMN_193974	-1.254	0.017		Cytoplasm	kinase
TNNT1	troponin T type 1 (skeletal, slow)	ILMN_189308	-1.316	0.00221	9	Cytoplasm	other
TNNT3	troponin T type 3 (skeletal, fast)	ILMN_190311	-1.361	0.00188	9	Cytoplasm	other
TNRC6C	trinucleotide repeat containing 6C	ILMN_251256	1.309	0.00258	18	unknown	other
TOB1	transducer of ERBB2, 1	--				Nucleus	transcription regulator
TOMM22	translocase of outer mitochondrial membrane 22 homolog (yeast)	ILMN_187433	1.235	0.0333	8	Cytoplasm	transporter
TOR4A	torsin family 4, member A	ILMN_196342	-1.255	0.00327		unknown	other
TP63	tumor protein p63	--				Nucleus	transcription regulator
TP73	tumor protein p73	--				Nucleus	transcription regulator
TP53 (includes EG:22059)	tumor protein p53	ILMN_190062	-1.254	0.0488	1	Nucleus	transcription regulator
TPD52L1	tumor protein D52-like 1	ILMN_185695	1.408	0.0282	4	Cytoplasm	other
TPM2	tropomyosin 2 (beta)	ILMN_191790	1.336	0.006	19	Cytoplasm	other
Tpsab1	--	--			24	Cytoplasm	peptidase
TRAF1	TNF receptor-associated factor 1	--			21	Cytoplasm	other
TRAF2	TNF receptor-associated factor 2	--			21	Cytoplasm	enzyme
TRAF4	TNF receptor-associated factor 4	ILMN_190694	-1.224	0.0454	11	Cytoplasm	other
TRAF6	TNF receptor-associated factor 6, E3 ubiquitin protein ligase	--			21	Cytoplasm	enzyme
TREM1	triggering receptor expressed on myeloid cells 1	ILMN_185616	-1.322	0.0414	12	Plasma Membrane	other
TRIM24	--	--				unknown	other
TRIM56	tripartite motif containing 56	ILMN_187187	1.415	0.0235	22	Cytoplasm	enzyme
TRIP12	thyroid hormone receptor interactor 12	ILMN_187207	1.343	0.0024	6	Cytoplasm	enzyme
TRNP1	TMF1-regulated nuclear protein 1	ILMN_260547	1.275	0.00792		unknown	other
Tropomyosin	--	--			9	Cytoplasm	group
Troponin t	--	--			9	Cytoplasm	group
Trypsin	--	--			12	Extracellular Space	group
TSC22D4	TSC22 domain family, member 4	ILMN_213540	-1.255	0.00802	20	Nucleus	transcription regulator
TSPAN7	tetraspanin 7	ILMN_185145	1.298	0.00601	6	Plasma Membrane	other
TTC19	tetratricopeptide repeat domain 19	ILMN_247107	1.271	0.0234	2	Cytoplasm	other
TTC39C	tetratricopeptide repeat domain 39C	ILMN_215385	1.332	0.00283	22	unknown	other
TTF2	--	ILMN_247856	-1.292	0.00307	9	Nucleus	transcription regulator
Tug1	taurine upregulated gene 1	ILMN_260041	1.22	0.0243		unknown	other
TXNDC12	thioredoxin domain containing 12 (endoplasmic reticulum)	ILMN_221666	1.226	0.0377	4	Cytoplasm	enzyme
tyrosine kinase	--	--			13	unknown	group
UBA7	ubiquitin-like modifier activating enzyme 7	ILMN_192098	1.363	0.00716	13	Cytoplasm	enzyme
UBAP2L	ubiquitin associated protein 2-like	ILMN_191435	-1.231	0.00617	22	unknown	other
UBE2F	ubiquitin-conjugating enzyme E2F (putative)	ILMN_187752	1.245	0.00448	23	Cytoplasm	enzyme
UBE2H	--	--			22	Cytoplasm	enzyme
UBE2N	ubiquitin-conjugating enzyme E2N	ILMN_193206	1.507	0.0104	11	Cytoplasm	enzyme
UBE2Q2	ubiquitin-conjugating enzyme E2Q family member 2	ILMN_211956	1.282	0.0359	17	unknown	enzyme
Ubiquitin	--	--			11	Cytoplasm	group
UBL7	ubiquitin-like 7 (bone marrow stromal cell-derived)	ILMN_249320	-1.234	0.0304		unknown	other
UBQLN4	ubiquilin 4	ILMN_210402	-1.288	0.00314	6	Cytoplasm	other
UCHL5	ubiquitin carboxyl-terminal hydrolase L5	ILMN_185215	-1.26	0.00893	2	Cytoplasm	peptidase
UNG	uracil-DNA glycosylase	ILMN_188946	-1.366	0.0108	1	Nucleus	enzyme
USP8	ubiquitin specific peptidase 8	--			24	Cytoplasm	peptidase
USP10	ubiquitin specific peptidase 10	--			24	Cytoplasm	peptidase
USP19	ubiquitin specific peptidase 19	--			25	Cytoplasm	peptidase
USP45	ubiquitin specific peptidase 45	ILMN_215319	-1.349	0.0106		unknown	peptidase
USP54	ubiquitin specific peptidase 54	--			24	unknown	peptidase
UTP6 (includes EG:216987)	UTP6, small subunit (SSU) processome component, homolog (yeast)	ILMN_188883	-1.293	0.00814	21	Nucleus	other
VARS	valyl-tRNA synthetase	ILMN_186885	-1.368	0.00354	6	Cytoplasm	enzyme
VCL	vinculin	--			22	Plasma Membrane	enzyme
VDR	vitamin D (1,25- dihydroxyvitamin D3) receptor	ILMN_187559	1.274	0.0244	2	Nucleus	ligand-dependent nuclear receptor
Vegf	--	--			10	Cytoplasm	group
VEGFB	--	ILMN_188171	-1.396	0.00337	5,21	Extracellular Space	growth factor
VEZF1	vascular endothelial zinc finger 1	--				Nucleus	transcription regulator
VitaminD3-VDR-RXR	--	--			4	Nucleus	complex
Vla-4	--	--			7	unknown	complex
VPS11	vacuolar protein sorting 11 homolog (S. cerevisiae)	ILMN_245784	-1.245	0.036	20	Cytoplasm	transporter
VPS26B	vacuolar protein sorting 26 homolog B (S. pombe)	ILMN_212871	1.308	0.0492	23	Cytoplasm	transporter
VPS29 (includes EG:288666)	vacuolar protein sorting 29 homolog (S. cerevisiae)	ILMN_187678	1.253	0.0259	23	Cytoplasm	transporter
VPS4B	vacuolar protein sorting 4 homolog B (S. cerevisiae)	--			24	Cytoplasm	transporter
VRK2	vaccinia related kinase 2	ILMN_189288	-1.279	0.00584	5	Nucleus	kinase
VTA1 (includes EG:292640)	Vps20-associated 1 homolog (S. cerevisiae)	--			24	Cytoplasm	other
WDHD1	WD repeat and HMG-box DNA binding protein 1	ILMN_192676	-1.234	0.0174	4	Nucleus	other
WDR77	WD repeat domain 77	--			23	Nucleus	transcription regulator
WDR92	WD repeat domain 92	ILMN_211397	-1.241	0.00785		unknown	other
WIBG	within bgcn homolog (Drosophila)	ILMN_185939	-1.382	0.0401	23	Nucleus	other
WIF1	WNT inhibitory factor 1	ILMN_194714	1.3	0.012	14	Extracellular Space	other
Wnt	--	--			14	Extracellular Space	group
WNT10B	wingless-type MMTV integration site family, member 10B	ILMN_184938	1.416	0.0341	14	Extracellular Space	other
WT1	Wilms tumor 1	--				Nucleus	transcription regulator
XPC	xeroderma pigmentosum, complementation group C	ILMN_184557	-1.301	0.0049	4	Nucleus	other
YPEL3	yippee-like 3 (Drosophila)	ILMN_188485	1.249	0.00352	18	unknown	other
YPEL5	yippee-like 5 (Drosophila)	ILMN_225319	-1.704	0.000377	22	unknown	other
YWHAQ	tyrosine 3-monooxygenase/tryptophan 5-monooxygenase activation protein, theta polypeptide	--			24	Cytoplasm	other
YY1	YY1 transcription factor	--				Nucleus	transcription regulator
ZBTB17	zinc finger and BTB domain containing 17	--				Nucleus	transcription regulator
ZDHHC4	zinc finger, DHHC-type containing 4	ILMN_192190	1.237	0.0158	24	unknown	other
ZFP41	--	ILMN_189448	-1.293	0.0284		unknown	other
ZFP57	ZFP57 zinc finger protein	ILMN_195409	-1.387	0.0328		Nucleus	transcription regulator
Zfp87	--	ILMN_191750	-1.288	0.00744		unknown	other
ZNF239	zinc finger protein 239	ILMN_186555	-1.222	0.0143	6	Nucleus	other
ZNF274	--	--				unknown	other
ZNF335	zinc finger protein 335	ILMN_221830	-1.222	0.0093	15	Nucleus	other
ZNF367	zinc finger protein 367	ILMN_186567	-1.241	0.0349		Nucleus	transcription regulator
ZNF496	zinc finger protein 496	ILMN_252093	-1.238	0.0139	25	Nucleus	transcription regulator
ZNF440/ZNF808	zinc finger protein 932	ILMN_230802	-1.329	0.0091	12	Nucleus	other

## Sheet: Day2 EtOH vs Ctrl Diff Exp
Â© 2000-2013 Ingenuity Systems, Inc. All rights reserved.
Symbol	Entrez Gene Name	Illumina	Fold Change	p-value	Networks	Location	Type(s)
14-3-3	--	--			23	Cytoplasm	group
20s proteasome	--	--			18	unknown	complex
26s Proteasome	--	--			18	Cytoplasm	complex
60S ribosomal subunit	--	--			13	unknown	complex
AATF	apoptosis antagonizing transcription factor	--				Nucleus	transcription regulator
ABCD4	ATP-binding cassette, sub-family D (ALD), member 4	ILMN_210621	-1.404	0.0219	2	Cytoplasm	transporter
ACAD9	acyl-CoA dehydrogenase family, member 9	ILMN_210609	1.346	0.0418	21	Cytoplasm	enzyme
ACAD10	acyl-CoA dehydrogenase family, member 10	ILMN_221698	-1.364	0.0324	21	Cytoplasm	enzyme
acad	--	--			21	unknown	group
ACADL	acyl-CoA dehydrogenase, long chain	ILMN_217932	-1.734	0.0117	21	Cytoplasm	enzyme
ACCN2	acid-sensing (proton-gated) ion channel 1	ILMN_214008	1.296	0.0421	3	Plasma Membrane	ion channel
ACIN1	apoptotic chromatin condensation inducer 1	ILMN_222814	1.434	0.0223	22	Nucleus	enzyme
ACOT7	acyl-CoA thioesterase 7	ILMN_210493	-1.337	0.0261		Cytoplasm	enzyme
ACOT13	acyl-CoA thioesterase 13	ILMN_210312	-1.264	0.0481		Cytoplasm	enzyme
ACSBG1	acyl-CoA synthetase bubblegum family member 1	ILMN_217701	-1.385	0.0186		Cytoplasm	enzyme
ACSM1	acyl-CoA synthetase medium-chain family member 1	ILMN_220133	-1.388	0.0464		Cytoplasm	enzyme
ACSS2	acyl-CoA synthetase short-chain family member 2	ILMN_216644	-1.334	0.0298	19	Cytoplasm	enzyme
ACTB	actin, beta	ILMN_207561	1.548	0.03	23	Cytoplasm	other
ACTC1	actin, alpha, cardiac muscle 1	ILMN_209757	-1.54	0.00208	24	Cytoplasm	enzyme
ACTG2	actin, gamma 2, smooth muscle, enteric	ILMN_192391	1.348	0.0139	7	Cytoplasm	other
ACTN4	actinin, alpha 4	ILMN_212299	1.478	0.045		Cytoplasm	other
ACY1	aminoacylase 1	ILMN_220282	-1.479	0.0117		Cytoplasm	peptidase
ADAMTS4	ADAM metallopeptidase with thrombospondin type 1 motif, 4	ILMN_214117	1.348	0.0174	11	Extracellular Space	peptidase
ADAMTS16	ADAM metallopeptidase with thrombospondin type 1 motif, 16	ILMN_254941	1.338	0.0206		Extracellular Space	other
Adaptor protein 1	--	--			25	Cytoplasm	complex
ADAT1	adenosine deaminase, tRNA-specific 1	ILMN_220407	-1.648	0.0123	1	unknown	enzyme
ADC	arginine decarboxylase	ILMN_210771	1.402	0.0179		Cytoplasm	enzyme
ADCY7	adenylate cyclase 7	ILMN_258178	1.473	0.0135		Plasma Membrane	enzyme
ADCY9	--	ILMN_220541	1.326	0.0394		unknown	other
ADD1	adducin 1 (alpha)	ILMN_195907	1.874	0.000316		Cytoplasm	other
ADRB2	adrenoceptor beta 2, surface	ILMN_217517	-1.315	0.0256		Plasma Membrane	G-protein coupled receptor
ADSS	adenylosuccinate synthase	ILMN_212721	1.693	0.0341	9	Cytoplasm	enzyme
ADSSL1	adenylosuccinate synthase like 1	ILMN_210075	-1.753	0.00444	20	Cytoplasm	enzyme
AGBL1	ATP/GTP binding protein-like 1	ILMN_221312	1.647	0.00306		unknown	peptidase
AGBL5	ATP/GTP binding protein-like 5	ILMN_219809	-1.334	0.0402		Cytoplasm	peptidase
AGGF1	angiogenic factor with G patch and FHA domains 1	ILMN_209484	1.414	0.00601		Cytoplasm	other
AGPHD1	aminoglycoside phosphotransferase domain containing 1	ILMN_259576	1.434	0.0138		unknown	other
AHDC1	AT hook, DNA binding motif, containing 1	ILMN_217910	1.991	0.00265		unknown	other
AHR	aryl hydrocarbon receptor	--				Nucleus	ligand-dependent nuclear receptor
AIG1	androgen-induced 1	ILMN_192757	-1.43	0.0329		unknown	other
AIM1 (includes EG:11630)	absent in melanoma 1	ILMN_208931	-1.344	0.0267	20	unknown	other
AIMP2	aminoacyl tRNA synthetase complex-interacting multifunctional protein 2	ILMN_209543	-1.246	0.0465	5	Plasma Membrane	other
AKAP9	A kinase (PRKA) anchor protein (yotiao) 9	ILMN_209900	1.674	0.0144		Cytoplasm	other
Akt	--	--			22	Cytoplasm	group
AKTIP	AKT interacting protein	ILMN_184961	-1.339	0.0207	22	Cytoplasm	other
ALAS1	--	ILMN_215827	-1.3	0.036		unknown	other
alcohol dehydrogenase	--	--			17	unknown	group
ALDH1L2	aldehyde dehydrogenase 1 family, member L2	ILMN_222938	-1.794	0.000427		Cytoplasm	enzyme
ALDH3B1	aldehyde dehydrogenase 3 family, member B1	ILMN_214234	-1.392	0.0109		Cytoplasm	enzyme
ALKBH7	alkB, alkylation repair homolog 7 (E. coli)	ILMN_218238	-1.332	0.0377	1	Cytoplasm	other
ALKBH8	alkB, alkylation repair homolog 8 (E. coli)	ILMN_193603	1.321	0.0369	13	Cytoplasm	enzyme
ALOX5AP	arachidonate 5-lipoxygenase-activating protein	ILMN_258184	-1.53	0.0207	22	Plasma Membrane	other
Alp	--	--			23	unknown	group
Alpha catenin	--	--			11	Cytoplasm	group
Alpha tubulin	--	--			13	Cytoplasm	group
ALT	--	--			25	unknown	group
Ampa Receptor	--	--			17	unknown	complex
AMPK	--	--			22	Cytoplasm	complex
ANAPC13	anaphase promoting complex subunit 13	ILMN_218997	-1.382	0.0213		Nucleus	other
Androgen-AR	--	--			10	Nucleus	complex
ANGPT4	angiopoietin 4	ILMN_222129	1.401	0.00578	8	Extracellular Space	growth factor
ANGPTL2	angiopoietin-like 2	ILMN_223669	1.443	0.00607	8	Extracellular Space	other
ANGPTL4	angiopoietin-like 4	ILMN_185154	1.848	0.000199	8	Extracellular Space	other
ANK1	ankyrin 1, erythrocytic	ILMN_208704	-1.292	0.0412	11	Plasma Membrane	other
ANKRD1	ankyrin repeat domain 1 (cardiac muscle)	ILMN_212352	1.334	0.0205	10	Cytoplasm	transcription regulator
ANKRD12	ankyrin repeat domain 12	ILMN_258504	1.546	0.0172	6	Nucleus	other
ANLN	--	ILMN_209418	-1.308	0.0221	16	Cytoplasm	other
ANXA8L2 (includes others)	annexin A8-like 2	ILMN_220624	-1.302	0.0237		Plasma Membrane	other
Ap2 alpha	--	--			18	Plasma Membrane	group
AP3B1	adaptor-related protein complex 3, beta 1 subunit	ILMN_210945	1.258	0.0403		Cytoplasm	transporter
APBB1	amyloid beta (A4) precursor protein-binding, family B, member 1 (Fe65)	--				Cytoplasm	transcription regulator
APITD1	apoptosis-inducing, TAF9-like domain 1	ILMN_217661	-1.36	0.0426	24	Nucleus	other
APLF	aprataxin and PNKP like factor	ILMN_212837	-1.375	0.0482	2	Cytoplasm	enzyme
APP	amyloid beta (A4) precursor protein	ILMN_209617	1.317	0.0246	17	Plasma Membrane	other
APRT	adenine phosphoribosyltransferase	ILMN_212844	-1.305	0.024	9	Cytoplasm	enzyme
AQP1	aquaporin 1 (Colton blood group)	ILMN_216314	-1.42	0.00499	17	Plasma Membrane	transporter
AQP11	aquaporin 11	ILMN_216379	1.305	0.0414	3	Plasma Membrane	transporter
AR	androgen receptor	--				Nucleus	ligand-dependent nuclear receptor
AREG/AREGB	amphiregulin	ILMN_217903	-1.585	0.00931	20	Extracellular Space	growth factor
ARHGAP24	Rho GTPase activating protein 24	ILMN_222476	1.366	0.0356		Cytoplasm	other
ARHGEF3	Rho guanine nucleotide exchange factor (GEF) 3	ILMN_214179	-1.4	0.0117		Cytoplasm	other
ARHGEF25	Rho guanine nucleotide exchange factor (GEF) 25	ILMN_211251	1.645	0.0157	10	Cytoplasm	other
ARID5B	AT rich interactive domain 5B (MRF1-like)	--				Nucleus	transcription regulator
ARL4C	--	ILMN_210890	1.651	0.0207	17	Nucleus	enzyme
ARMC8	armadillo repeat containing 8	ILMN_209228	1.644	0.0372		unknown	other
ARSA	arylsulfatase A	ILMN_196242	-1.318	0.0387	7	Cytoplasm	enzyme
ARSJ	arylsulfatase family, member J	ILMN_217748	1.514	0.00625	4	Extracellular Space	enzyme
ASAH1	N-acylsphingosine amidohydrolase (acid ceramidase) 1	ILMN_211541	1.958	0.0258	25	Cytoplasm	enzyme
ASAP2	ArfGAP with SH3 domain, ankyrin repeat and PH domain 2	ILMN_239548	1.414	0.0417	4	Nucleus	other
ASNS	asparagine synthetase (glutamine-hydrolyzing)	ILMN_213406	-1.512	0.00129		Cytoplasm	enzyme
ASPH	aspartate beta-hydroxylase	ILMN_209310	1.351	0.0372		Cytoplasm	enzyme
ATAD5	ATPase family, AAA domain containing 5	ILMN_199160	-1.248	0.0421	16	unknown	other
ATF2	activating transcription factor 2	--				Nucleus	transcription regulator
ATF3	activating transcription factor 3	ILMN_211772	1.562	0.014		Nucleus	transcription regulator
ATF4	activating transcription factor 4 (tax-responsive enhancer element B67)	--				Nucleus	transcription regulator
ATL2	atlastin GTPase 2	ILMN_215568	1.789	0.00848	5	Cytoplasm	other
ATN1	atrophin 1	--				Nucleus	transcription regulator
ATP1B1	ATPase, Na+/K+ transporting, beta 1 polypeptide	ILMN_223681	1.586	0.00461	25	Plasma Membrane	transporter
ATP2A1	--	ILMN_216061	-1.672	0.0053		unknown	other
ATP5E	--	ILMN_210357	-1.462	0.0361	25	Cytoplasm	transporter
ATP5SL	ATP5S-like	ILMN_216000	-1.352	0.0316		Cytoplasm	other
ATP6AP2	ATPase, H+ transporting, lysosomal accessory protein 2	ILMN_210527	1.786	0.0262	10	Cytoplasm	transporter
ATP6V0A1	ATPase, H+ transporting, lysosomal V0 subunit a1	ILMN_215351	1.502	0.0338	25	Cytoplasm	transporter
ATP6V0C	--	ILMN_195790	1.251	0.0324	25	Cytoplasm	transporter
ATP6V0D1	ATPase, H+ transporting, lysosomal 38kDa, V0 subunit d1	ILMN_210713	1.389	0.0216	25	Cytoplasm	transporter
ATP6V1A	ATPase, H+ transporting, lysosomal 70kDa, V1 subunit A	ILMN_218486	1.652	0.0209	25	Cytoplasm	transporter
ATPase	--	--			24	unknown	group
ATXN2	ataxin 2	ILMN_210653	1.473	0.0262		Nucleus	other
atypical protein kinase C	--	--			12	Cytoplasm	group
AVPI1	arginine vasopressin-induced 1	ILMN_222841	-1.273	0.0416	14	unknown	other
Aym1	activator of yeast meiotic promoters 1	ILMN_235462	-1.604	0.00685		Nucleus	other
BAALC	brain and acute leukemia, cytoplasmic	ILMN_184339	-1.299	0.0302		Cytoplasm	other
BACH1	BTB and CNC homology 1, basic leucine zipper transcription factor 1	ILMN_221891	3.109	0.0241	25	Nucleus	transcription regulator
BARD1	BRCA1 associated RING domain 1	ILMN_212214	-1.452	0.0309	18	Nucleus	transcription regulator
Basc	--	--			16	Nucleus	complex
BCAR3	breast cancer anti-estrogen resistance 3	ILMN_216897	1.62	0.00513	15	Cytoplasm	other
BCL6	B-cell CLL/lymphoma 6	ILMN_222379	1.462	0.00491	25	Nucleus	transcription regulator
BCL2L1	BCL2-like 1	ILMN_214423	1.807	0.0189	14	Cytoplasm	other
BCL2L11	BCL2-like 11 (apoptosis facilitator)	ILMN_222050	-1.329	0.0348	17	Cytoplasm	other
Bcl9-Cbp/p300-Ctnnb1-Lef/Tcf	--	--			5	Nucleus	complex
BDH2	3-hydroxybutyrate dehydrogenase, type 2	ILMN_213872	-1.582	0.014		Cytoplasm	enzyme
BDNF	brain-derived neurotrophic factor	ILMN_241360	1.37	0.00848	19	Extracellular Space	growth factor
Beta Tubulin	--	--			13	unknown	group
BHLHE40	basic helix-loop-helix family, member e40	ILMN_211922	1.319	0.0142	14	Nucleus	transcription regulator
BIRC5	--	ILMN_210249	-1.283	0.0461	20	Cytoplasm	other
BLM	Bloom syndrome, RecQ helicase-like	ILMN_226979	-1.304	0.0277	24	Nucleus	enzyme
BLOC1S1	biogenesis of lysosomal organelles complex-1, subunit 1	ILMN_214559	-1.338	0.037	6	Cytoplasm	other
BLVRB	biliverdin reductase B (flavin reductase (NADPH))	ILMN_252975	-1.429	0.00454	2	Cytoplasm	enzyme
BMP1	bone morphogenetic protein 1	ILMN_217705	1.832	0.0106	7	Extracellular Space	peptidase
BMP4	bone morphogenetic protein 4	ILMN_223427	1.451	0.0214	7	Extracellular Space	growth factor
BMP	--	--			7	Extracellular Space	group
BMPER	BMP binding endothelial regulator	ILMN_223608	1.264	0.0322	7	Extracellular Space	other
BMPR1A	bone morphogenetic protein receptor, type IA	ILMN_214905	1.565	0.0354	7	Plasma Membrane	kinase
BNC2	basonuclin 2	ILMN_220395	1.351	0.0319	1	Nucleus	other
BNIP2	BCL2/adenovirus E1B 19kDa interacting protein 2	ILMN_246848	1.335	0.0379	24	Cytoplasm	other
BNIP3L	BCL2/adenovirus E1B 19kDa interacting protein 3-like	ILMN_220021	-1.269	0.0403	24	Cytoplasm	other
BPNT1	3'(2'), 5'-bisphosphate nucleotidase 1	ILMN_210031	-1.403	0.0245		Nucleus	phosphatase
BRCA1	breast cancer 1, early onset	--				Nucleus	transcription regulator
BRCA2	breast cancer 2, early onset	ILMN_213209	-1.503	0.00793	24	Nucleus	transcription regulator
BRD2	bromodomain containing 2	ILMN_221381	1.715	0.038	5	Nucleus	kinase
BRD4	bromodomain containing 4	ILMN_210066	1.482	0.00443	16	Nucleus	kinase
BST2	bone marrow stromal cell antigen 2	ILMN_211373	-1.504	0.0367	18	Plasma Membrane	other
BTG1	B-cell translocation gene 1, anti-proliferative	ILMN_212740	1.898	0.00912	2	Nucleus	transcription regulator
BVES	blood vessel epicardial substance	ILMN_189372	1.302	0.0235	10	Plasma Membrane	other
C/ebp	--	--			23	Cytoplasm	group
C11orf31	chromosome 11 open reading frame 31	ILMN_250037	-1.258	0.0337		Nucleus	other
C15orf23	kinetochore-localized astrin/SPAG5 binding protein	ILMN_216759	-1.298	0.0253	11	unknown	other
C16orf61	COX assembly mitochondrial protein 2 homolog (S. cerevisiae)	ILMN_219020	-1.651	0.00241	1	unknown	other
C1orf51	chromosome 1 open reading frame 51	ILMN_243152	-1.421	0.00488		unknown	other
C1orf174	chromosome 1 open reading frame 174	ILMN_219263	-1.412	0.0167	6	unknown	other
C1q	--	--			25	Plasma Membrane	complex
C20orf43	replication termination factor 2 domain containing 1	ILMN_209486	-1.338	0.0442	1	unknown	other
C5orf13	neuronal regeneration related protein	ILMN_217188	1.6	0.00114	7	Cytoplasm	other
C6orf108	2'-deoxynucleoside 5'-phosphate N-hydrolase 1	ILMN_216871	-1.259	0.0497	5	Nucleus	other
CA5B	carbonic anhydrase VB, mitochondrial	ILMN_216375	-1.902	0.000634		Cytoplasm	enzyme
CACNG1	calcium channel, voltage-dependent, gamma subunit 1	ILMN_210820	-1.467	0.00248		Plasma Membrane	ion channel
Calbindin	--	--			4	unknown	group
Calcineurin A	--	--			16	unknown	group
Cald1	caldesmon 1	ILMN_212099	2.103	0.00953	5	Plasma Membrane	other
Calmodulin	--	--			7	Cytoplasm	group
Calpain	--	--			19	Cytoplasm	complex
CALR	calreticulin	ILMN_218857	2.383	0.00302	20	Cytoplasm	transcription regulator
CAMK1G	calcium/calmodulin-dependent protein kinase IG	ILMN_214947	1.526	0.0182	7	Cytoplasm	kinase
CAMK2N1	calcium/calmodulin-dependent protein kinase II inhibitor 1	ILMN_254160	-1.531	0.00589	15	Plasma Membrane	kinase
CAND2	cullin-associated and neddylation-dissociated 2 (putative)	ILMN_211826	-1.362	0.0305		Nucleus	transcription regulator
Casein	--	--			11	unknown	group
CASP3	caspase 3, apoptosis-related cysteine peptidase	ILMN_220927	1.653	0.0128	19	Cytoplasm	peptidase
Caspase	--	--			17	Cytoplasm	group
Caspase 3/7	--	--			19	Cytoplasm	group
CAV2	caveolin 2	ILMN_213619	1.871	0.00782		Plasma Membrane	other
CBFB	core-binding factor, beta subunit	ILMN_216489	1.471	0.0312	17	Nucleus	transcription regulator
Cbp	--	--			10	unknown	group
Cbp/p300	--	--			19	Nucleus	group
Cbr2	--	ILMN_222912	-1.279	0.0403		unknown	other
CBX7	chromobox homolog 7	ILMN_219110	-1.626	0.000357	5	Nucleus	other
CCDC53	coiled-coil domain containing 53	ILMN_219063	-1.367	0.0364	11	Cytoplasm	other
CCDC80	coiled-coil domain containing 80	ILMN_186636	1.454	0.00481		Nucleus	other
CCDC101	coiled-coil domain containing 101	ILMN_215478	-1.471	0.0169	6	unknown	other
CCHCR1	--	ILMN_214869	-1.439	0.0395		unknown	other
CCL5	chemokine (C-C motif) ligand 5	ILMN_212715	-1.594	0.00195		Extracellular Space	cytokine
CCL7	chemokine (C-C motif) ligand 7	ILMN_241619	-1.272	0.0465		Extracellular Space	cytokine
CCND2	cyclin D2	ILMN_187925	1.903	0.00986	2	Nucleus	other
CCND3	--	ILMN_215635	1.412	0.00972	2	Nucleus	other
CCNE1	cyclin E1	--				Nucleus	transcription regulator
CCNL1	cyclin L1	ILMN_222240	1.544	0.0174		Nucleus	other
CCP110	centriolar coiled coil protein 110kDa	ILMN_210079	-1.417	0.0181		Cytoplasm	other
CCT7	chaperonin containing TCP1, subunit 7 (eta)	ILMN_216583	-1.292	0.0301	13	Cytoplasm	other
CD3	--	--			2	Plasma Membrane	complex
CD14	CD14 molecule	ILMN_221922	-1.451	0.0306		Plasma Membrane	transmembrane receptor
CD28	CD28 molecule	ILMN_208822	-1.549	0.00609	2	Plasma Membrane	other
CD200	CD200 molecule	ILMN_191350	1.877	0.0022	2	Plasma Membrane	other
CD1D	--	ILMN_221343	1.416	0.0193	21	Plasma Membrane	other
CD44 (includes EG:100330801)	CD44 molecule (Indian blood group)	ILMN_188947	2.604	0.00105	20	Plasma Membrane	other
CDC20	cell division cycle 20	ILMN_211070	-1.355	0.0425		Nucleus	other
CDC45	cell division cycle 45	ILMN_212085	-1.471	0.0022	8	Nucleus	other
CDC14B	cell division cycle 14B	ILMN_195200	1.316	0.0265		Nucleus	phosphatase
CDC25C	cell division cycle 25C	ILMN_213501	-1.398	0.0154		Nucleus	phosphatase
CDC7 (includes EG:12545)	cell division cycle 7	ILMN_218044	-1.275	0.0276	8	Nucleus	kinase
CDCA3	cell division cycle associated 3	ILMN_222106	-1.667	0.019		Cytoplasm	other
CDH2	cadherin 2, type 1, N-cadherin (neuronal)	ILMN_210427	1.456	0.0206		Plasma Membrane	other
CDK13	cyclin-dependent kinase 13	ILMN_232171	1.495	0.0136	4	Nucleus	kinase
CDK20	cyclin-dependent kinase 20	ILMN_212415	-1.304	0.0157		Nucleus	kinase
CDK5RAP1	CDK5 regulatory subunit associated protein 1	ILMN_210158	-1.31	0.0193		Extracellular Space	other
CDK5RAP2	CDK5 regulatory subunit associated protein 2	ILMN_225663	-1.39	0.0121		Cytoplasm	other
CDKL2	cyclin-dependent kinase-like 2 (CDC2-related kinase)	ILMN_215298	-1.607	0.0178		Nucleus	kinase
CDKN2A	cyclin-dependent kinase inhibitor 2A	--				Nucleus	transcription regulator
CDKN2C	cyclin-dependent kinase inhibitor 2C (p18, inhibits CDK4)	ILMN_213040	-1.238	0.0486	5	Nucleus	transcription regulator
CDSN	--	ILMN_229304	-1.757	0.000187		unknown	other
CEBPA	CCAAT/enhancer binding protein (C/EBP), alpha	--				Nucleus	transcription regulator
CEBPB	CCAAT/enhancer binding protein (C/EBP), beta	--				Nucleus	transcription regulator
CEBPE	CCAAT/enhancer binding protein (C/EBP), epsilon	--				Nucleus	transcription regulator
CELA1	chymotrypsin-like elastase family, member 1	ILMN_218240	-1.304	0.0394	15	Extracellular Space	peptidase
CELA3B	chymotrypsin-like elastase family, member 3B	ILMN_216442	-1.6	0.000598	15	Extracellular Space	peptidase
CELF1	CUGBP, Elav-like family member 1	ILMN_216161	1.814	0.00927	16	Nucleus	translation regulator
CELF2	CUGBP, Elav-like family member 2	ILMN_209309	1.235	0.0414		Nucleus	other
CENPA	centromere protein A	ILMN_223574	-1.308	0.0336	12	Nucleus	other
CENPM	centromere protein M	ILMN_221384	-1.504	0.0188	12	Cytoplasm	other
CENPN	centromere protein N	ILMN_210821	-1.278	0.0249	22	unknown	other
CEP57	centrosomal protein 57kDa	ILMN_220766	1.294	0.0428	5	Cytoplasm	other
CEP68	centrosomal protein 68kDa	ILMN_222538	1.345	0.0149		Cytoplasm	other
CFL1	cofilin 1 (non-muscle)	ILMN_216300	-1.4	0.00851		Nucleus	other
CFL2	--	ILMN_217503	1.323	0.0466		unknown	other
CHAF1B	chromatin assembly factor 1, subunit B (p60)	ILMN_215876	-1.461	0.00555		Nucleus	other
CHCHD5	coiled-coil-helix-coiled-coil-helix domain containing 5	ILMN_219935	-1.393	0.0254	1	unknown	other
CHCHD6	coiled-coil-helix-coiled-coil-helix domain containing 6	ILMN_218196	-1.386	0.0288		Cytoplasm	other
CHD1	chromodomain helicase DNA binding protein 1	ILMN_220074	-1.32	0.0236	12	Nucleus	enzyme
CHEMOKINE	--	--			20	unknown	group
CHKA	choline kinase alpha	ILMN_252861	1.624	0.0384	16	Cytoplasm	kinase
CHMP2A	charged multivesicular body protein 2A	ILMN_218381	1.308	0.0184		Cytoplasm	other
CHP	calcineurin-like EF-hand protein 1	ILMN_213739	1.722	0.00104	10	Cytoplasm	transporter
CHRNG	cholinergic receptor, nicotinic, gamma (muscle)	ILMN_184501	-1.456	0.00333	4	Plasma Membrane	transmembrane receptor
CHST11	carbohydrate (chondroitin 4) sulfotransferase 11	ILMN_221048	-1.246	0.037	9	Cytoplasm	enzyme
CHST15	carbohydrate (N-acetylgalactosamine 4-sulfate 6-O) sulfotransferase 15	ILMN_185662	1.312	0.0293	9	Plasma Membrane	enzyme
CHTOP	chromatin target of PRMT1	ILMN_187502	1.535	0.0113	13	Nucleus	other
CHUK	conserved helix-loop-helix ubiquitous kinase	ILMN_215166	1.411	0.031	14	Cytoplasm	kinase
CHURC1	churchill domain containing 1	ILMN_250242	-1.335	0.0297		Nucleus	transcription regulator
CINP	cyclin-dependent kinase 2 interacting protein	ILMN_225057	-1.356	0.0457	1	unknown	other
Ck2	--	--			19	Cytoplasm	complex
CLCN3	chloride channel, voltage-sensitive 3	ILMN_209111	-1.431	0.0117		Plasma Membrane	ion channel
CLDN1	claudin 1	ILMN_219513	-1.285	0.0381		Plasma Membrane	other
CLDN4	claudin 4	ILMN_209388	-1.343	0.0205	15	Plasma Membrane	transmembrane receptor
CLDN12	claudin 12	ILMN_210929	-1.343	0.0204		Plasma Membrane	other
CLOCK	clock circadian regulator	--				Nucleus	transcription regulator
CLP1 (includes EG:10978)	cleavage and polyadenylation factor I subunit 1	ILMN_211928	-1.398	0.0425	13	Nucleus	other
CLPX	ClpX caseinolytic peptidase X homolog (E. coli)	ILMN_211234	-1.3	0.0328	24	Cytoplasm	enzyme
CMTM4	CKLF-like MARVEL transmembrane domain containing 4	ILMN_214367	-1.492	0.00378		Extracellular Space	cytokine
CNGB1	--	ILMN_212548	-1.361	0.0176		unknown	other
CNN2	calponin 2	ILMN_209497	1.699	0.0028	15	Cytoplasm	other
CNOT4	CCR4-NOT transcription complex, subunit 4	ILMN_192590	1.767	0.0424	18	Cytoplasm	enzyme
CNTN3	contactin 3 (plasmacytoma associated)	ILMN_220450	-1.47	0.00647	17	Plasma Membrane	other
COBLL1	--	ILMN_255603	-1.357	0.0224		unknown	other
COL12A1	collagen, type XII, alpha 1	ILMN_212667	1.4	0.0143	11	Extracellular Space	other
COL1A2	collagen, type I, alpha 2	ILMN_223214	1.406	0.0465	11	Extracellular Space	other
COL3A1	collagen, type III, alpha 1	ILMN_211697	1.953	0.00622	24	Extracellular Space	other
COL6A1	collagen, type VI, alpha 1	ILMN_208779	1.758	0.00249	11	Extracellular Space	other
COLEC12	collectin sub-family member 12	ILMN_211425	1.564	0.0412	17	Plasma Membrane	transmembrane receptor
collagen	--	--			11	unknown	group
Collagen Alpha1	--	--			23	unknown	group
Collagen type I	--	--			24	unknown	complex
Collagen type III	--	--			24	unknown	complex
Collagen type IV	--	--			24	unknown	complex
Collagen(s)	--	--			24	Extracellular Space	complex
Complement component 1	--	--			25	unknown	complex
COPE	coatomer protein complex, subunit epsilon	ILMN_208954	-1.427	0.0344	5	Cytoplasm	transporter
COPG	coatomer protein complex, subunit gamma 1	ILMN_236440	-1.382	0.0151	5	Cytoplasm	transporter
COPS6	COP9 signalosome subunit 6	ILMN_211712	-1.287	0.0383	6	Nucleus	other
COQ6	coenzyme Q6 homolog, monooxygenase (S. cerevisiae)	ILMN_211735	-1.497	0.00319		Cytoplasm	enzyme
CORO1A	coronin, actin binding protein, 1A	ILMN_219885	-1.651	0.0237	10	Cytoplasm	other
COX6B1	cytochrome c oxidase subunit VIb polypeptide 1 (ubiquitous)	ILMN_211493	-1.314	0.0324	17	Cytoplasm	enzyme
CP	ceruloplasmin (ferroxidase)	ILMN_253083	1.597	0.00702		Extracellular Space	enzyme
Cpla2	--	--			24	Cytoplasm	group
CPLX2	complexin 2	ILMN_219945	1.787	0.0112		Cytoplasm	other
CPQ	carboxypeptidase Q	ILMN_219532	1.417	0.00633		Extracellular Space	peptidase
CPSF6	cleavage and polyadenylation specific factor 6, 68kDa	ILMN_246878	1.79	0.00465	19	Nucleus	other
CPT1	--	--			22	Cytoplasm	group
Creatine Kinase	--	--			13	unknown	group
CREB1	cAMP responsive element binding protein 1	--				Nucleus	transcription regulator
CREB5	--	ILMN_217830	1.821	0.0115	25	Nucleus	transcription regulator
Creb	--	--			19	Nucleus	group
CREB3L2	cAMP responsive element binding protein 3-like 2	ILMN_209807	1.315	0.0405		Nucleus	other
CREBBP	CREB binding protein	--				Nucleus	transcription regulator
CRLS1	cardiolipin synthase 1	ILMN_260217	1.35	0.0377		Cytoplasm	enzyme
CRYBA4	--	ILMN_218620	-1.542	0.00163		unknown	other
CRYBG3	--	ILMN_218693	-1.467	0.0321		unknown	other
CRYZ	crystallin, zeta (quinone reductase)	ILMN_212113	1.44	0.0129		Cytoplasm	enzyme
CSDE1	cold shock domain containing E1, RNA-binding	ILMN_209574	1.906	0.0375	3	Cytoplasm	enzyme
CSF1 (includes EG:12977)	colony stimulating factor 1 (macrophage)	ILMN_212603	1.28	0.0487	20	Extracellular Space	cytokine
CSNK1D	casein kinase 1, delta	ILMN_218794	1.592	0.00825		Cytoplasm	kinase
CSTF2	cleavage stimulation factor, 3' pre-RNA, subunit 2, 64kDa	ILMN_218654	-1.282	0.0327	13	Nucleus	other
Ctbp	--	--			25	Nucleus	group
CTDSPL2	CTD (carboxy-terminal domain, RNA polymerase II, polypeptide A) small phosphatase like 2	ILMN_244680	1.396	0.0133	1	unknown	other
CTGF	connective tissue growth factor	ILMN_250396	1.665	0.0016	23	Extracellular Space	growth factor
CTNNB1	catenin (cadherin-associated protein), beta 1, 88kDa	ILMN_218498	1.264	0.0473	20	Nucleus	transcription regulator
CTNNÎ²-TCF/LEF	--	--			5	Nucleus	complex
CTPS2	CTP synthase 2	ILMN_212964	1.485	0.0375		Cytoplasm	enzyme
CUL4A	cullin 4A	ILMN_219089	1.452	0.0368	6	Nucleus	other
CUTA	cutA divalent cation tolerance homolog (E. coli)	ILMN_216302	-1.341	0.0449	13	unknown	other
CUTC	cutC copper transporter homolog (E. coli)	ILMN_217662	-1.324	0.0186	25	Cytoplasm	other
CXADR	coxsackie virus and adenovirus receptor	ILMN_195304	-1.667	0.00171	21	Plasma Membrane	transmembrane receptor
CXCR4	chemokine (C-X-C motif) receptor 4	ILMN_212800	1.438	0.0171		Plasma Membrane	G-protein coupled receptor
CXorf40A/CXorf40B	chromosome X open reading frame 40A	ILMN_210358	-1.518	0.00183		unknown	other
CYP1B1	cytochrome P450, family 1, subfamily B, polypeptide 1	ILMN_186897	1.247	0.0387	2	Cytoplasm	enzyme
CYP2U1	cytochrome P450, family 2, subfamily U, polypeptide 1	ILMN_242141	-1.301	0.0209		Cytoplasm	enzyme
CYR61	cysteine-rich, angiogenic inducer, 61	ILMN_219519	1.54	0.0047	24	Extracellular Space	other
CYTH1	cytohesin 1	ILMN_208743	-1.321	0.0358		Cytoplasm	other
Cytochrome c	--	--			17	Cytoplasm	group
Cytochrome c oxidase	--	--			17	Cytoplasm	complex
DACT2	dapper, antagonist of beta-catenin, homolog 2 (Xenopus laevis)	ILMN_188735	-1.361	0.0282		Cytoplasm	other
DAG1	dystroglycan 1 (dystrophin-associated glycoprotein 1)	ILMN_220537	1.647	0.0241		Plasma Membrane	transmembrane receptor
DARS2	aspartyl-tRNA synthetase 2, mitochondrial	ILMN_190892	-1.319	0.0174	5	Cytoplasm	enzyme
DBNL	drebrin-like	ILMN_219569	-1.323	0.0446	2	Cytoplasm	other
DBP	D site of albumin promoter (albumin D-box) binding protein	ILMN_211471	-1.424	0.0374		Nucleus	transcription regulator
DCN	decorin	ILMN_209495	1.482	0.00711	11	Extracellular Space	other
DCPS	decapping enzyme, scavenger	ILMN_220337	-1.335	0.0403	16	Nucleus	enzyme
DCTN1	dynactin 1	ILMN_218068	-1.383	0.0176	17	Cytoplasm	other
DCTPP1	dCTP pyrophosphatase 1	ILMN_216980	-1.662	0.00164		Cytoplasm	enzyme
DCUN1D4	DCN1, defective in cullin neddylation 1, domain containing 4 (S. cerevisiae)	ILMN_208729	-1.43	0.0449		Nucleus	other
DCX	doublecortin	ILMN_214635	-1.603	0.00879	4	Cytoplasm	other
DDB1	damage-specific DNA binding protein 1, 127kDa	ILMN_211937	1.418	0.0487	6	Nucleus	other
DDX5	DEAD (Asp-Glu-Ala-Asp) box helicase 5	ILMN_213843	2.132	0.00803	23	Nucleus	enzyme
DDX24	DEAD (Asp-Glu-Ala-Asp) box polypeptide 24	ILMN_214973	1.781	0.0212	16	Nucleus	enzyme
DEK	DEK oncogene	ILMN_211598	2.008	0.00202	12	Nucleus	transcription regulator
DGKA	diacylglycerol kinase, alpha 80kDa	ILMN_215394	-1.478	0.033	13	Cytoplasm	kinase
DHCR24	24-dehydrocholesterol reductase	ILMN_196043	1.584	0.0444		Cytoplasm	enzyme
DHX33	DEAH (Asp-Glu-Ala-His) box polypeptide 33	ILMN_209895	-1.272	0.0441	19	Nucleus	enzyme
DHX37	DEAH (Asp-Glu-Ala-His) box polypeptide 37	ILMN_216952	-1.39	0.0216	5	unknown	enzyme
DIRAS1	DIRAS family, GTP-binding RAS-like 1	ILMN_217940	-1.356	0.011		Plasma Membrane	enzyme
DNA-directed DNA polymerase	--	--			4	unknown	group
DNA-directed RNA polymerase	--	--			21	unknown	group
DNAJB12	DnaJ (Hsp40) homolog, subfamily B, member 12	ILMN_190242	-1.321	0.0444		Cytoplasm	other
DNAJC4	DnaJ (Hsp40) homolog, subfamily C, member 4	ILMN_214337	-1.376	0.0393		Cytoplasm	other
DNAJC5	DnaJ (Hsp40) homolog, subfamily C, member 5	ILMN_193852	1.42	0.0406		Plasma Membrane	other
DNAJC14	DnaJ (Hsp40) homolog, subfamily C, member 14	ILMN_222719	-1.306	0.0339		Cytoplasm	other
DNAJC17	DnaJ (Hsp40) homolog, subfamily C, member 17	ILMN_219440	-1.388	0.0327		unknown	other
DNAJC24	DnaJ (Hsp40) homolog, subfamily C, member 24	ILMN_214466	-1.353	0.0239		unknown	other
DOK4	docking protein 4	ILMN_210394	-1.285	0.0383	9	Plasma Membrane	other
DONSON	downstream neighbor of SON	ILMN_213688	-1.345	0.018	1	unknown	other
DPCD	--	ILMN_216089	-1.549	0.0438	8	unknown	other
DPEP2	dipeptidase 2	ILMN_194955	-1.659	0.00636		Plasma Membrane	peptidase
DPP6	dipeptidyl-peptidase 6	ILMN_212544	-1.284	0.0404		Plasma Membrane	peptidase
DPYSL3	dihydropyrimidinase-like 3	ILMN_218073	1.682	0.0224	19	Cytoplasm	enzyme
DRAP1	DR1-associated protein 1 (negative cofactor 2 alpha)	--				Nucleus	transcription regulator
DTNA	--	ILMN_212398	1.648	0.0131		unknown	other
DUB	--	--			24	Cytoplasm	group
DUSP1	dual specificity phosphatase 1	ILMN_212121	1.411	0.00553	19	Nucleus	phosphatase
DUSP6	dual specificity phosphatase 6	ILMN_213741	1.3	0.0444	15	Cytoplasm	phosphatase
DUSP10	dual specificity phosphatase 10	ILMN_215228	1.741	0.019		Nucleus	phosphatase
DYNC1I1	dynein, cytoplasmic 1, intermediate chain 1	ILMN_221749	-1.282	0.0436	17	Cytoplasm	other
DYNC2LI1	--	ILMN_259434	-1.438	0.0316		unknown	other
Dynein	--	--			15	Cytoplasm	complex
DYRK3	dual-specificity tyrosine-(Y)-phosphorylation regulated kinase 3	ILMN_185655	-1.475	0.0036	23	Nucleus	kinase
E2F1	E2F transcription factor 1	--				Nucleus	transcription regulator
E2F2	E2F transcription factor 2	--				Nucleus	transcription regulator
E2F3	E2F transcription factor 3	--				Nucleus	transcription regulator
E2F4	E2F transcription factor 4, p107/p130-binding	--				Nucleus	transcription regulator
E2F5	E2F transcription factor 5, p130-binding	--				Nucleus	transcription regulator
E2f	--	--				Nucleus	group
EBF1	early B-cell factor 1	ILMN_191261	1.661	0.00391		Nucleus	transcription regulator
ECI1	enoyl-CoA delta isomerase 1	ILMN_211377	-1.344	0.0407		Cytoplasm	enzyme
ECSIT	ECSIT homolog (Drosophila)	ILMN_214596	-1.317	0.05	9	Nucleus	transcription regulator
EDIL3	EGF-like repeats and discoidin I-like domains 3	ILMN_231262	1.32	0.0184	6	Extracellular Space	other
EED	embryonic ectoderm development	--				Nucleus	transcription regulator
EEF1D	eukaryotic translation elongation factor 1 delta (guanine nucleotide exchange protein)	ILMN_255308	-1.336	0.0158	13	Cytoplasm	translation regulator
EEF2K	eukaryotic elongation factor-2 kinase	ILMN_185923	-1.448	0.00484	22	Cytoplasm	kinase
EFNA1	ephrin-A1	ILMN_217121	-1.516	0.00583	15	Plasma Membrane	other
EFNB2	ephrin-B2	ILMN_219995	1.453	0.00288	6	Plasma Membrane	other
EFTUD2	elongation factor Tu GTP binding domain containing 2	ILMN_210286	-1.285	0.0381	4	Nucleus	enzyme
EGFR	epidermal growth factor receptor	ILMN_207468	1.367	0.0173	3	Plasma Membrane	kinase
Egfr dimer	--	--			3	Plasma Membrane	complex
EGLN3	egl nine homolog 3 (C. elegans)	ILMN_210459	-1.35	0.0159	10	Cytoplasm	enzyme
EGR1	early growth response 1	ILMN_215729	1.442	0.00302	19	Nucleus	transcription regulator
EGR2	early growth response 2	ILMN_212209	1.868	0.00109	19	Nucleus	transcription regulator
EHD1	EH-domain containing 1	ILMN_212641	-1.293	0.0354	19	Cytoplasm	other
EHD2	EH-domain containing 2	ILMN_218681	1.541	0.00888		Nucleus	other
Eif2	--	--			16	Cytoplasm	complex
EIF5	eukaryotic translation initiation factor 5	ILMN_217294	1.714	0.0415	16	Cytoplasm	translation regulator
eIF2B	--	--			16	Cytoplasm	complex
EIF2C3	argonaute RISC catalytic component 3	ILMN_187310	-1.417	0.0311	16	Cytoplasm	translation regulator
EIF2S2	--	ILMN_210335	-1.334	0.0263	16	Cytoplasm	translation regulator
EIF3K	eukaryotic translation initiation factor 3, subunit K	ILMN_220165	-1.482	0.0332	15	Cytoplasm	translation regulator
EIF4A2	eukaryotic translation initiation factor 4A2	ILMN_188063	1.449	0.0237	3	Cytoplasm	translation regulator
Eif4e2	--	ILMN_209247	-1.293	0.0468	11	unknown	other
EIF4EBP2	eukaryotic translation initiation factor 4E binding protein 2	ILMN_216646	2.201	0.0182	11	Cytoplasm	other
Elastase	--	--			15	unknown	group
ELF2	E74-like factor 2 (ets domain transcription factor)	ILMN_212428	1.667	0.00509	15	Nucleus	transcription regulator
ELF4	E74-like factor 4 (ets domain transcription factor)	ILMN_216519	1.61	0.00734	22	Nucleus	transcription regulator
ELK3	ELK3, ETS-domain protein (SRF accessory protein 2)	ILMN_196181	1.429	0.0307	15	Nucleus	transcription regulator
EMC1	ER membrane protein complex subunit 1	ILMN_210381	1.411	0.0249		Plasma Membrane	other
ENaC	--	--			3	Plasma Membrane	complex
Endophilin	--	--			3	Cytoplasm	group
ENO1	--	--				unknown	other
Enolase	--	--			5	unknown	group
ENPP1	ectonucleotide pyrophosphatase/phosphodiesterase 1	ILMN_210635	1.376	0.00813	10	Plasma Membrane	enzyme
Eotaxin	--	--			24	unknown	group
EP300	E1A binding protein p300	--				Nucleus	transcription regulator
EPAS1	endothelial PAS domain protein 1	--				Nucleus	transcription regulator
EPB41L1	erythrocyte membrane protein band 4.1-like 1	ILMN_209943	1.261	0.0412		Plasma Membrane	other
EPB41L3	erythrocyte membrane protein band 4.1-like 3	ILMN_211734	1.344	0.0207	11	Plasma Membrane	other
EPC1	enhancer of polycomb homolog 1 (Drosophila)	ILMN_223127	1.361	0.023	8	Nucleus	transcription regulator
EPHA7	EPH receptor A7	ILMN_210861	-1.414	0.0145	15	Plasma Membrane	kinase
Ephb dimer	--	--			18	Plasma Membrane	complex
EPRS	glutamyl-prolyl-tRNA synthetase	ILMN_227395	2.054	0.0169	5	Cytoplasm	enzyme
ERK	--	--			15	unknown	group
ERK1/2	--	--			9	Cytoplasm	group
ERLEC1	--	ILMN_210297	1.315	0.0427	14	Extracellular Space	other
ERO1LB	ERO1-like beta (S. cerevisiae)	ILMN_218209	-1.287	0.0398		Cytoplasm	other
ERP44	endoplasmic reticulum protein 44	ILMN_193061	-1.346	0.0269		Cytoplasm	enzyme
ERRFI1	ERBB receptor feedback inhibitor 1	ILMN_190042	1.373	0.0153	15	Cytoplasm	other
ESD	esterase D	ILMN_213300	-1.602	0.00254		Cytoplasm	enzyme
ESR1	estrogen receptor 1	--				Nucleus	ligand-dependent nuclear receptor
ESRRA	estrogen-related receptor alpha	--				Nucleus	ligand-dependent nuclear receptor
ESYT2	extended synaptotagmin-like protein 2	ILMN_211409	1.534	0.00573		unknown	other
ETS1	v-ets erythroblastosis virus E26 oncogene homolog 1 (avian)	--				Nucleus	transcription regulator
ETS	--	--			15	Nucleus	group
ETV3	ets variant 3	--				Nucleus	transcription regulator
EVI2B	ecotropic viral integration site 2B	ILMN_223375	-1.309	0.0424		Plasma Membrane	other
EXOC6	exocyst complex component 6	ILMN_184852	-1.424	0.00709	9	Plasma Membrane	transporter
EZH1	enhancer of zeste homolog 1 (Drosophila)	ILMN_249302	1.653	0.012	10	Nucleus	enzyme
EZH2	enhancer of zeste homolog 2 (Drosophila)	ILMN_210518	2.262	0.0262	2	Nucleus	transcription regulator
F11R	F11 receptor	ILMN_219759	-1.428	0.0338	9	Plasma Membrane	other
FABP3	fatty acid binding protein 3, muscle and heart (mammary-derived growth inhibitor)	ILMN_210798	-1.309	0.0402	15	Cytoplasm	transporter
FABP5	--	ILMN_216304	-1.504	0.0131	14	Cytoplasm	transporter
FAM111A	family with sequence similarity 111, member A	ILMN_220188	-1.265	0.0497	1	unknown	other
FAM120B	family with sequence similarity 120B	ILMN_213313	-1.483	0.00495		unknown	other
FAM134B	family with sequence similarity 134, member B	ILMN_222164	1.546	0.036		Cytoplasm	other
FAM13C	family with sequence similarity 13, member C	ILMN_251621	1.421	0.016		unknown	other
FAM180A	family with sequence similarity 180, member A	ILMN_236719	1.45	0.0136		unknown	other
FAM184B	family with sequence similarity 184, member B	ILMN_214755	1.796	0.00013		unknown	other
FAM195A	family with sequence similarity 195, member A	ILMN_209043	-1.474	0.00761		unknown	other
FAM20A	family with sequence similarity 20, member A	ILMN_219566	1.415	0.0309		Extracellular Space	other
FAM20C	family with sequence similarity 20, member C	ILMN_220511	-1.291	0.0458		Extracellular Space	other
FAM50A	--	ILMN_217806	-1.283	0.0367	23	Nucleus	other
FAM69A	family with sequence similarity 69, member A	ILMN_216218	-1.306	0.0421		unknown	other
FAM69B	family with sequence similarity 69, member B	ILMN_210344	1.386	0.0242		unknown	other
FAM89B	family with sequence similarity 89, member B	ILMN_252009	1.392	0.0138		Cytoplasm	other
FANCD2	Fanconi anemia, complementation group D2	ILMN_247617	-1.546	0.011	24	Nucleus	other
FARSB	phenylalanyl-tRNA synthetase, beta subunit	ILMN_211341	-1.263	0.0271	19	Cytoplasm	enzyme
Fascin	--	--			10	Cytoplasm	group
FASN	--	ILMN_213539	-1.435	0.037	22	Cytoplasm	enzyme
FAT1	FAT tumor suppressor homolog 1 (Drosophila)	ILMN_244810	1.371	0.0459	20	Plasma Membrane	other
FBXL13	F-box and leucine-rich repeat protein 13	ILMN_223733	-1.588	0.00987		unknown	enzyme
FBXO32	F-box protein 32	ILMN_219973	2.196	0.00498		Cytoplasm	enzyme
FBXO36	F-box protein 36	ILMN_220082	-1.362	0.0312		unknown	other
FBXW7	F-box and WD repeat domain containing 7, E3 ubiquitin protein ligase	--				Nucleus	transcription regulator
FDXR	ferredoxin reductase	ILMN_216640	-1.471	0.0302	23	Cytoplasm	enzyme
FECH	ferrochelatase	ILMN_217290	1.356	0.0382		Cytoplasm	enzyme
FGF5	fibroblast growth factor 5	ILMN_213959	-1.307	0.0268	9	Extracellular Space	growth factor
FGF7	fibroblast growth factor 7	ILMN_219010	1.459	0.0288	9	Extracellular Space	growth factor
FGF23	fibroblast growth factor 23	ILMN_217808	1.262	0.0341	9	Extracellular Space	growth factor
Fgf	--	--			9	Extracellular Space	group
Fgfr	--	--			9	Plasma Membrane	group
FHL2	four and a half LIM domains 2	--				Nucleus	transcription regulator
FHL3	four and a half LIM domains 3	ILMN_219386	2.19	0.00304		Plasma Membrane	other
Fibrin	--	--			15	Extracellular Space	complex
Filamin	--	--			18	Cytoplasm	group
FKBP5	FK506 binding protein 5	ILMN_220152	-1.47	0.0306	16	Nucleus	enzyme
FLI1	Friend leukemia virus integration 1	--				Nucleus	transcription regulator
FLII	flightless I homolog (Drosophila)	ILMN_209084	-1.392	0.00835	10	Nucleus	other
FLOT1	flotillin 1	ILMN_218722	-1.273	0.0377	12	Plasma Membrane	other
FMO1	flavin containing monooxygenase 1	ILMN_213755	-1.948	0.000279		Cytoplasm	enzyme
FNBP4	formin binding protein 4	ILMN_218544	1.291	0.0395	4	Nucleus	other
Focal adhesion kinase	--	--			6	Cytoplasm	group
FOS	FBJ murine osteosarcoma viral oncogene homolog	--				Nucleus	transcription regulator
FOSL1	FOS-like antigen 1	--				Nucleus	transcription regulator
FOXC1	forkhead box C1	ILMN_214651	1.533	0.026	22	Nucleus	transcription regulator
FOXC2	--	--				unknown	other
FOXG1	forkhead box G1	--				Nucleus	transcription regulator
FOXL2	forkhead box L2	--				Nucleus	transcription regulator
FOXO3	forkhead box O3	--				Nucleus	transcription regulator
FOXO4	forkhead box O4	--				Nucleus	transcription regulator
FOXQ1	forkhead box Q1	ILMN_221286	1.668	0.00421	11	Nucleus	transcription regulator
FRAT2	frequently rearranged in advanced T-cell lymphomas 2	ILMN_213946	-1.525	0.00735	20	Cytoplasm	other
FRK	fyn-related kinase	ILMN_211404	1.566	0.00316		Nucleus	kinase
FRMD6	FERM domain containing 6	ILMN_253678	1.428	0.00837	19	Cytoplasm	other
FSH	--	--			23	Plasma Membrane	complex
FST	follistatin	ILMN_222077	1.331	0.0262	7	Extracellular Space	other
FSTL1	follistatin-like 1	ILMN_221371	1.717	0.0387		Extracellular Space	other
FTSJ1	FtsJ RNA methyltransferase homolog 1 (E. coli)	ILMN_208748	-1.399	0.025	13	unknown	enzyme
FUK	fucokinase	ILMN_231445	-1.296	0.0188		unknown	kinase
FUNDC1	FUN14 domain containing 1	ILMN_218748	1.404	0.0331	4	unknown	other
FXC1	translocase of inner mitochondrial membrane 10 homolog B (yeast)	ILMN_212457	-1.251	0.0471	5	Cytoplasm	transporter
FYN	FYN oncogene related to SRC, FGR, YES	ILMN_215808	1.521	0.00367	4	Plasma Membrane	kinase
FZD1	frizzled family receptor 1	ILMN_217482	1.392	0.0477		Plasma Membrane	G-protein coupled receptor
G3BP1	GTPase activating protein (SH3 domain) binding protein 1	ILMN_186660	-1.36	0.0452	16	Nucleus	enzyme
G3BP2	GTPase activating protein (SH3 domain) binding protein 2	ILMN_216052	1.656	0.0399	16	Nucleus	enzyme
GALE	UDP-galactose-4-epimerase	ILMN_211370	-1.482	0.00718		Cytoplasm	enzyme
GALNT2	UDP-N-acetyl-alpha-D-galactosamine:polypeptide N-acetylgalactosaminyltransferase 2 (GalNAc-T2)	ILMN_209700	1.414	0.0197	9	Cytoplasm	enzyme
GANAB	glucosidase, alpha; neutral AB	ILMN_218015	1.499	0.0321		Cytoplasm	enzyme
GART	phosphoribosylglycinamide formyltransferase, phosphoribosylglycinamide synthetase, phosphoribosylaminoimidazole synthetase	ILMN_212048	-1.303	0.0283	5	Cytoplasm	enzyme
GATA1	GATA binding protein 1 (globin transcription factor 1)	--				Nucleus	transcription regulator
GATA3	GATA binding protein 3	ILMN_217118	-1.334	0.0252	25	Nucleus	transcription regulator
GATA4	GATA binding protein 4	--				Nucleus	transcription regulator
GCDH	glutaryl-CoA dehydrogenase	ILMN_250342	-1.486	0.0247	9	Cytoplasm	enzyme
GCH1	GTP cyclohydrolase 1	ILMN_210506	-2.17	0.000512	14	Cytoplasm	enzyme
GCHFR	GTP cyclohydrolase I feedback regulator	ILMN_215064	-1.445	0.00522	14	Cytoplasm	other
Gcn5l	--	--			6	unknown	group
GDF15	growth differentiation factor 15	ILMN_221419	-1.745	0.00109	4	Extracellular Space	growth factor
GDI1	GDP dissociation inhibitor 1	ILMN_209821	2.05	0.00604		Cytoplasm	other
GET4	golgi to ER traffic protein 4 homolog (S. cerevisiae)	ILMN_211986	-1.314	0.0463		Cytoplasm	other
GFI1	growth factor independent 1 transcription repressor	--				Nucleus	transcription regulator
GIMAP1	GTPase, IMAP family member 1	ILMN_256960	-1.523	0.00247		Cytoplasm	other
GINS3	GINS complex subunit 3 (Psf3 homolog)	ILMN_208833	-1.38	0.0168	1	unknown	other
GJA1	gap junction protein, alpha 1, 43kDa	ILMN_217762	1.269	0.0381	13	Plasma Membrane	transporter
GLI1	GLI family zinc finger 1	--				Nucleus	transcription regulator
GLI2	GLI family zinc finger 2	--				Nucleus	transcription regulator
Glrp1	glutamine repeat protein 1	ILMN_210591	-1.51	0.0219		Nucleus	other
GLUD1	glutamate dehydrogenase 1	ILMN_223365	1.701	0.023	14	Cytoplasm	enzyme
Glutathione peroxidase	--	--			17	unknown	group
glutathione transferase	--	--			17	unknown	group
Gm-csf	--	--			21	unknown	group
GMDS	GDP-mannose 4,6-dehydratase	ILMN_223617	-1.347	0.0302		Cytoplasm	enzyme
GNAQ	guanine nucleotide binding protein (G protein), q polypeptide	ILMN_190783	1.277	0.0362	24	Plasma Membrane	enzyme
GNB4	guanine nucleotide binding protein (G protein), beta polypeptide 4	ILMN_220789	1.609	0.0473		Plasma Membrane	enzyme
GNB1L	guanine nucleotide binding protein (G protein), beta polypeptide 1-like	ILMN_210607	-1.325	0.022	22	unknown	other
GNPDA1	glucosamine-6-phosphate deaminase 1	ILMN_209982	1.506	0.0317		Cytoplasm	enzyme
GOLIM4	golgi integral membrane protein 4	ILMN_184504	1.485	0.046	1	Cytoplasm	other
GORASP2	golgi reassembly stacking protein 2, 55kDa	ILMN_210814	1.513	0.00544	3	Cytoplasm	other
GOT	--	--			25	unknown	group
Gpd	--	--			1	Cytoplasm	group
GPIIB-IIIA	--	--			24	Plasma Membrane	complex
GPNMB	glycoprotein (transmembrane) nmb	ILMN_211323	-1.516	0.00833		Plasma Membrane	enzyme
GPR89A/GPR89B	G protein-coupled receptor 89A	ILMN_216563	-1.3	0.0236		Cytoplasm	ion channel
GPT2 (includes EG:108682)	glutamic pyruvate transaminase (alanine aminotransferase) 2	ILMN_220846	-1.552	0.00301	25	Cytoplasm	enzyme
growth factor receptor	--	--			3	Plasma Membrane	group
Growth hormone	--	--			23	Extracellular Space	group
GSDMD	gasdermin D	ILMN_222389	-1.297	0.0271		Extracellular Space	other
Gsk3	--	--			23	Cytoplasm	group
GST	--	--			17	Nucleus	complex
Gsta4	glutathione S-transferase, alpha 4	ILMN_216097	-1.521	0.0159	17	Cytoplasm	enzyme
GSTM5	glutathione S-transferase mu 5	ILMN_212441	-1.373	0.00576	17	Cytoplasm	enzyme
Gstp1 (includes others)	--	ILMN_258260	-1.299	0.0345	17	Cytoplasm	enzyme
GTF2F1	general transcription factor IIF, polypeptide 1, 74kDa	ILMN_221946	-1.309	0.0435	6	Nucleus	transcription regulator
GTF2H3	general transcription factor IIH, polypeptide 3, 34kDa	ILMN_185469	-1.455	0.0321	6	Nucleus	transcription regulator
GTF3A	--	ILMN_216400	-1.241	0.045	8	Nucleus	transcription regulator
GTPASE	--	--			24	unknown	group
GTPBP3	GTP binding protein 3 (mitochondrial)	ILMN_212045	-1.315	0.0449		Cytoplasm	enzyme
GULP1	GULP, engulfment adaptor PTB domain containing 1	ILMN_210614	2.296	0.00105	18	Cytoplasm	other
GYG1	glycogenin 1	ILMN_215615	-1.269	0.0433		Cytoplasm	enzyme
H+-exporting ATPase	--	--			25	unknown	group
H+-transporting two-sector ATPase	--	--			25	unknown	group
H2-M10.1 (includes others)	--	ILMN_221031	-1.321	0.0344		unknown	other
H3F3C	--	ILMN_222982	-1.31	0.0339	5	Nucleus	other
HAND1	heart and neural crest derivatives expressed 1	--				Nucleus	transcription regulator
HAS2	hyaluronan synthase 2	ILMN_214045	-1.278	0.0283	10	Plasma Membrane	enzyme
Hat	--	--			12	Nucleus	complex
HAUS1	HAUS augmin-like complex, subunit 1	ILMN_223464	-1.382	0.0304	8	Nucleus	other
HAUS6	--	ILMN_187399	-1.275	0.0285	8	Cytoplasm	other
hCG	--	--			14	unknown	complex
HDAC1	histone deacetylase 1	--				Nucleus	transcription regulator
HDAC5	histone deacetylase 5	--				Nucleus	transcription regulator
HDAC6	histone deacetylase 6	--				Nucleus	transcription regulator
Hdac	--	--				Nucleus	group
HDL	--	--			13	Plasma Membrane	complex
HDL-cholesterol	--	--			13	unknown	complex
HEATR1	HEAT repeat containing 1	ILMN_214317	-1.305	0.0447	5	Nucleus	other
HEBP1	heme binding protein 1	ILMN_218714	-1.349	0.0367		Cytoplasm	other
HEG1	heart development protein with EGF-like domains 1	ILMN_209873	1.985	0.0326		Plasma Membrane	other
HELB	helicase (DNA) B	ILMN_212263	-1.331	0.0242		Nucleus	enzyme
HERC3	HECT and RLD domain containing E3 ubiquitin protein ligase 3	ILMN_213252	1.33	0.0254	18	Cytoplasm	enzyme
HERC4	HECT and RLD domain containing E3 ubiquitin protein ligase 4	ILMN_218664	1.716	0.00896		Cytoplasm	enzyme
HES6	hairy and enhancer of split 6 (Drosophila)	ILMN_210674	-1.55	0.0132	7	Nucleus	transcription regulator
HES1 (includes EG:15205)	hairy and enhancer of split 1, (Drosophila)	ILMN_210390	2.272	4.53e-05	7	Nucleus	transcription regulator
HEXIM1	hexamethylene bis-acetamide inducible 1	ILMN_212955	-1.56	0.0104	16	Nucleus	transcription regulator
HEY1	hairy/enhancer-of-split related with YRPW motif 1	ILMN_218025	1.47	0.00227	15	Nucleus	transcription regulator
HEY2	hairy/enhancer-of-split related with YRPW motif 2	--				Nucleus	transcription regulator
HIC1	hypermethylated in cancer 1	--				Nucleus	transcription regulator
HIF1A	hypoxia inducible factor 1, alpha subunit (basic helix-loop-helix transcription factor)	--				Nucleus	transcription regulator
HIRIP3	HIRA interacting protein 3	ILMN_221251	-1.336	0.0147	8	Nucleus	other
HIST1H1C	histone cluster 1, H1c	ILMN_235246	1.255	0.0294	16	Nucleus	other
HIST1H2BJ/HIST1H2BK	--	ILMN_222936	1.429	0.00564	8	Nucleus	other
HIST1H3A (includes others)	--	ILMN_220453	-1.372	0.0346	2	Nucleus	other
HIST2H3C (includes others)	--	ILMN_234308	1.568	0.012	16	Nucleus	other
Hist2h4 (includes others)	--	ILMN_196723	-1.346	0.0476	5	Nucleus	other
HISTONE	--	--			25	Nucleus	group
Histone h3	--	--			20	Nucleus	group
Histone h4	--	--			2	Nucleus	group
HIVEP2	human immunodeficiency virus type I enhancer binding protein 2	--				Nucleus	transcription regulator
HLA-DMA	major histocompatibility complex, class II, DM alpha	ILMN_224639	1.303	0.0317	21	Plasma Membrane	transmembrane receptor
HLA-DR	--	--			21	Plasma Membrane	complex
HM13	histocompatibility (minor) 13	ILMN_218792	1.56	0.0232		Cytoplasm	peptidase
HMGA1	--	ILMN_219962	-1.299	0.047	14	Nucleus	transcription regulator
HMGB2	high mobility group box 2	ILMN_222466	1.412	0.0446	19	Nucleus	transcription regulator
HNF4A	hepatocyte nuclear factor 4, alpha	ILMN_223291	-1.323	0.0483	1	Nucleus	transcription regulator
HNRNPA1	heterogeneous nuclear ribonucleoprotein A1	ILMN_257803	-1.501	0.0054	2	Nucleus	other
HNRNPA2B1	heterogeneous nuclear ribonucleoprotein A2/B1	ILMN_211433	1.836	0.0322	4	Nucleus	other
HNRNPF	heterogeneous nuclear ribonucleoprotein F	ILMN_230963	1.407	0.0274	4	Nucleus	other
HNRNPH1	--	ILMN_217576	1.508	0.00146	4	Nucleus	other
HNRPDL	--	ILMN_217979	1.432	0.00568	2	Nucleus	other
Holo RNA polymerase II	--	--			6	unknown	complex
HOXA10	homeobox A10	--				Nucleus	transcription regulator
HOXB4	homeobox B4	--				Nucleus	transcription regulator
HOXC8	homeobox C8	--				Nucleus	transcription regulator
HOXD3	homeobox D3	--				Nucleus	transcription regulator
HS6ST1	heparan sulfate 6-O-sulfotransferase 1	ILMN_226676	1.266	0.0442	9	Plasma Membrane	enzyme
HSD11B1	hydroxysteroid (11-beta) dehydrogenase 1	ILMN_214836	1.293	0.0316	22	Cytoplasm	enzyme
HSD17B10	hydroxysteroid (17-beta) dehydrogenase 10	ILMN_212509	-1.377	0.0192	17	Cytoplasm	enzyme
HSD17B14	hydroxysteroid (17-beta) dehydrogenase 14	ILMN_220329	-1.515	0.0046	7	Cytoplasm	enzyme
Hsp27	--	--			20	Cytoplasm	group
Hspg	--	--			9	Plasma Membrane	group
HTATIP2	HIV-1 Tat interactive protein 2, 30kDa	ILMN_210264	-1.344	0.0226	8	Nucleus	transcription regulator
HTT	huntingtin	--				Cytoplasm	transcription regulator
HYAL2	hyaluronoglucosaminidase 2	ILMN_194163	-1.439	0.00607	10	Cytoplasm	enzyme
I kappa b kinase	--	--			24	Cytoplasm	complex
ICA1	islet cell autoantigen 1, 69kDa	ILMN_217379	-1.666	0.0453	5	Cytoplasm	other
ID1	inhibitor of DNA binding 1, dominant negative helix-loop-helix protein	ILMN_216536	-1.286	0.0291	7	Nucleus	transcription regulator
ID2	inhibitor of DNA binding 2, dominant negative helix-loop-helix protein	ILMN_217537	1.483	0.00331	7	Nucleus	transcription regulator
ID3 (includes EG:15903)	inhibitor of DNA binding 3, dominant negative helix-loop-helix protein	ILMN_217757	1.39	0.0281	7	Nucleus	transcription regulator
IDH3A	isocitrate dehydrogenase 3 (NAD+) alpha	ILMN_221774	-1.544	0.00515	14	Cytoplasm	enzyme
IFI30	interferon, gamma-inducible protein 30	ILMN_216051	-1.361	0.0186	21	Cytoplasm	enzyme
IFN alpha/beta	--	--			21	Extracellular Space	group
IFN Beta	--	--			21	Nucleus	group
Ifn gamma	--	--			20	Plasma Membrane	complex
IFN TYPE 1	--	--			21	unknown	group
Iga	--	--			23	Plasma Membrane	complex
Igfbp	--	--			11	unknown	group
IgG1	--	--			25	unknown	complex
Igg3	--	--			25	unknown	complex
IgG	--	--			25	Plasma Membrane	complex
IgG2a	--	--			20	unknown	complex
Igm	--	--			21	Plasma Membrane	complex
IGSF11	immunoglobulin superfamily, member 11	ILMN_215532	-1.373	0.0145		Plasma Membrane	other
Ikb	--	--			14	Cytoplasm	group
IKBKG	inhibitor of kappa light polypeptide gene enhancer in B-cells, kinase gamma	ILMN_209727	-1.24	0.0447	14	Nucleus	kinase
IKK (complex)	--	--			14	Cytoplasm	complex
IKZF3	IKAROS family zinc finger 3 (Aiolos)	--				Nucleus	transcription regulator
IL12 (complex)	--	--			21	Extracellular Space	complex
IL12 (family)	--	--			25	Extracellular Space	group
IL17RD	interleukin 17 receptor D	ILMN_214583	-1.44	0.0118	9	Cytoplasm	other
IL1RAP	interleukin 1 receptor accessory protein	ILMN_208864	-1.706	0.00306	21	Plasma Membrane	transmembrane receptor
Immunoglobulin	--	--			2	unknown	complex
IMPAD1	inositol monophosphatase domain containing 1	ILMN_192689	1.552	0.0165		Cytoplasm	enzyme
Importin alpha	--	--			8	Nucleus	group
Importin beta	--	--			8	Nucleus	group
ING1	inhibitor of growth family, member 1	--				Nucleus	transcription regulator
ING4	inhibitor of growth family, member 4	ILMN_207455	-1.332	0.0281	16	Nucleus	transcription regulator
INHBA	inhibin, beta A	ILMN_209192	1.51	0.00294	7	Extracellular Space	growth factor
INSIG1	insulin induced gene 1	ILMN_210547	1.87	0.00254		Cytoplasm	other
INSL6	insulin-like 6	ILMN_216988	-1.344	0.0135	9	Extracellular Space	other
Insulin	--	--			20	Extracellular Space	group
Integrin alpha 4 beta 1	--	--			11	Plasma Membrane	complex
Integrin alpha V beta 3	--	--			6	Plasma Membrane	complex
Interferon alpha	--	--			21	Extracellular Space	group
IP6K2	inositol hexakisphosphate kinase 2	ILMN_259837	1.577	0.0157	10	Cytoplasm	kinase
IRF2	interferon regulatory factor 2	ILMN_222043	-1.36	0.0424	21	Nucleus	transcription regulator
IRF6	interferon regulatory factor 6	--				Nucleus	transcription regulator
IRX3	--	ILMN_224225	1.92	0.00527		unknown	other
IRX5	iroquois homeobox 5	ILMN_214670	1.546	0.029		Nucleus	transcription regulator
ISCA1	iron-sulfur cluster assembly 1 homolog (S. cerevisiae)	ILMN_217208	1.358	0.041		Cytoplasm	other
ITGA5	integrin, alpha 5 (fibronectin receptor, alpha polypeptide)	ILMN_216359	1.445	0.0497	23	Plasma Membrane	other
ITGAV	integrin, alpha V	ILMN_219915	1.661	0.0095	24	Plasma Membrane	other
ITGB1	integrin, beta 1 (fibronectin receptor, beta polypeptide, antigen CD29 includes MDF2, MSK12)	ILMN_210799	1.899	0.0415	23	Plasma Membrane	transmembrane receptor
ITGB7	integrin, beta 7	ILMN_216930	-1.351	0.013	18	Plasma Membrane	transmembrane receptor
ITPR1	inositol 1,4,5-trisphosphate receptor, type 1	ILMN_218490	-1.427	0.00959		Cytoplasm	ion channel
JUN	jun proto-oncogene	--				Nucleus	transcription regulator
JUNB	jun B proto-oncogene	--				Nucleus	transcription regulator
JUND	jun D proto-oncogene	ILMN_217403	1.648	0.0331		Nucleus	transcription regulator
KAT2B	--	--				unknown	other
KATNBL1	katanin p80 subunit B-like 1	ILMN_221944	-1.267	0.0384		Nucleus	other
KCNK2	potassium channel, subfamily K, member 2	ILMN_211329	-1.419	0.0475	22	Plasma Membrane	ion channel
KCNN4	potassium intermediate/small conductance calcium-activated channel, subfamily N, member 4	ILMN_223516	-1.526	0.00187		Plasma Membrane	ion channel
KCNS1	potassium voltage-gated channel, delayed-rectifier, subfamily S, member 1	ILMN_219951	-1.291	0.0407		Plasma Membrane	ion channel
KCTD6	potassium channel tetramerisation domain containing 6	ILMN_219998	-1.332	0.0255		unknown	ion channel
KDM5B	lysine (K)-specific demethylase 5B	--				Nucleus	transcription regulator
KEAP1	kelch-like ECH-associated protein 1	ILMN_211974	1.564	0.0205		Cytoplasm	transcription regulator
KHDRBS1	KH domain containing, RNA binding, signal transduction associated 1	ILMN_220721	1.681	0.00411		Nucleus	transcription regulator
KIAA0513	KIAA0513	ILMN_188148	1.651	0.0295	19	unknown	other
KIF11	kinesin family member 11	ILMN_221436	-1.565	0.00247	8	Nucleus	other
KIF22	kinesin family member 22	ILMN_223310	-1.526	0.00184	8	Nucleus	other
KIF1B	kinesin family member 1B	ILMN_214427	-1.414	0.0336	24	Cytoplasm	transporter
KIF2C	kinesin family member 2C	ILMN_217361	-1.271	0.0253	8	Nucleus	other
KIF3A	kinesin family member 3A	ILMN_211958	1.885	0.0126	12	Cytoplasm	enzyme
KIF4A	kinesin family member 4A	ILMN_222148	-1.307	0.0346	24	Nucleus	other
KLF2	Kruppel-like factor 2 (lung)	ILMN_210280	1.401	0.00477	7	Nucleus	transcription regulator
KLF4	Kruppel-like factor 4 (gut)	ILMN_209216	1.426	0.034	22	Nucleus	transcription regulator
KLF5	Kruppel-like factor 5 (intestinal)	--				Nucleus	transcription regulator
KLF6	Kruppel-like factor 6	ILMN_221178	2.298	0.00465		Nucleus	transcription regulator
KLF13	Kruppel-like factor 13	--				Nucleus	transcription regulator
KLHL22	kelch-like family member 22	ILMN_196341	-1.322	0.0331	6	unknown	other
KLHL24	kelch-like family member 24	ILMN_220900	1.391	0.0277	6	unknown	other
KPNA1	karyopherin alpha 1 (importin alpha 5)	ILMN_221184	1.372	0.0347	12	Nucleus	transporter
Laminin1	--	--			23	unknown	complex
Laminin2	--	--			9	Extracellular Space	complex
Laminin	--	--			24	Extracellular Space	complex
LAMTOR1	late endosomal/lysosomal adaptor, MAPK and MTOR activator 1	ILMN_216628	-1.373	0.0392		Plasma Membrane	other
LASP1	LIM and SH3 protein 1	ILMN_209547	1.579	0.0368	6	Cytoplasm	transporter
LBH	limb bud and heart development	ILMN_215742	2.533	0.015		Nucleus	transcription regulator
Ldh	--	--			23	Cytoplasm	complex
LGALS3BP	lectin, galactoside-binding, soluble, 3 binding protein	ILMN_209135	1.308	0.0313	21	Plasma Membrane	transmembrane receptor
Lh	--	--			23	Plasma Membrane	complex
LHFP	lipoma HMGIC fusion partner	ILMN_212576	1.6	0.0101		unknown	other
LIMA1	LIM domain and actin binding 1	ILMN_213038	1.88	0.00928	15	Cytoplasm	other
LIMD1	LIM domains containing 1	ILMN_211383	1.373	0.0305	17	Nucleus	transcription regulator
LIMK1	LIM domain kinase 1	ILMN_214959	-1.328	0.0379		Cytoplasm	kinase
LIPE	lipase, hormone-sensitive	ILMN_240637	-1.641	0.0112	14	Cytoplasm	enzyme
LOC100505793/SRSF10	--	ILMN_224599	1.51	0.0314		unknown	other
LPIN1	lipin 1	ILMN_248110	-1.346	0.0203	20	Nucleus	phosphatase
LPL	lipoprotein lipase	ILMN_218188	1.567	0.00193	13	Cytoplasm	enzyme
LRP11	low density lipoprotein receptor-related protein 11	ILMN_216574	1.49	0.00248		unknown	other
LRP	--	--			18	unknown	group
LRPPRC	leucine-rich pentatricopeptide repeat containing	ILMN_215905	1.373	0.0193	2	Cytoplasm	other
LRRC40	leucine rich repeat containing 40	ILMN_214387	-1.662	0.00254	1	Nucleus	other
LRRC49	leucine rich repeat containing 49	ILMN_191860	-1.429	0.00918		unknown	other
LRSAM1	leucine rich repeat and sterile alpha motif containing 1	ILMN_212097	1.349	0.0252	3	Cytoplasm	enzyme
LSM2	--	ILMN_221896	-1.368	0.0295	4	Nucleus	other
LSM6 (includes EG:11157)	LSM6 homolog, U6 small nuclear RNA associated (S. cerevisiae)	ILMN_254071	-1.374	0.0282	4	Nucleus	other
LT	--	--			10	Extracellular Space	complex
LTBP3	latent transforming growth factor beta binding protein 3	ILMN_194269	1.463	0.0031	4	Extracellular Space	other
LUC7L3	LUC7-like 3 (S. cerevisiae)	ILMN_213598	1.984	0.00847	12	Nucleus	other
LUC7L	LUC7-like (S. cerevisiae)	ILMN_214724	-1.43	0.0111		Nucleus	other
Ly6a (includes others)	--	ILMN_209150	-1.265	0.0456	21	Plasma Membrane	other
LY6G6C	lymphocyte antigen 6 complex, locus G6C	ILMN_210690	-1.476	0.0484		Extracellular Space	other
LYAR	Ly1 antibody reactive	ILMN_214718	-1.411	0.0144	12	Plasma Membrane	other
MAD2L2	--	ILMN_219303	-1.365	0.0391		unknown	other
MAD2L1BP	MAD2L1 binding protein	ILMN_216260	-1.309	0.0301		Nucleus	other
MAFA	v-maf musculoaponeurotic fibrosarcoma oncogene homolog A (avian)	ILMN_241668	-1.388	0.0376		Nucleus	transcription regulator
MAN1A2	mannosidase, alpha, class 1A, member 2	ILMN_236517	1.372	0.0111		Cytoplasm	enzyme
MAP4	microtubule-associated protein 4	ILMN_213079	1.599	0.0241	11	Cytoplasm	other
MAP1B	microtubule-associated protein 1B	ILMN_220448	2.295	0.032	19	Cytoplasm	other
MAP1LC3A	microtubule-associated protein 1 light chain 3 alpha	ILMN_211286	1.46	0.0212	4	Cytoplasm	other
MAPK4	mitogen-activated protein kinase 4	ILMN_223312	-1.396	0.018	15	Cytoplasm	kinase
MAPK6	mitogen-activated protein kinase 6	ILMN_235220	-1.575	0.00677	18	Cytoplasm	kinase
Mapk	--	--			11	Cytoplasm	group
MARCKSL1	MARCKS-like 1	ILMN_211564	1.555	0.0371		Cytoplasm	other
MARS2	methionyl-tRNA synthetase 2, mitochondrial	ILMN_190773	-1.284	0.0267		Cytoplasm	enzyme
MARS	methionyl-tRNA synthetase	ILMN_199111	-1.334	0.0162	5	Cytoplasm	enzyme
MATR3	matrin 3	ILMN_217471	1.668	0.0235	3	Nucleus	other
MAVS	mitochondrial antiviral signaling protein	ILMN_209558	-1.395	0.015	21	Cytoplasm	other
MAX	MYC associated factor X	--				Nucleus	transcription regulator
MCF2L	MCF.2 cell line derived transforming sequence-like	ILMN_212699	1.288	0.0288	6	Cytoplasm	other
MCM4	minichromosome maintenance complex component 4	ILMN_218428	1.803	0.00329	8	Nucleus	enzyme
Mcm	--	--			8	Nucleus	group
MECP2	methyl CpG binding protein 2 (Rett syndrome)	--				Nucleus	transcription regulator
MECR	mitochondrial trans-2-enoyl-CoA reductase	ILMN_221725	-1.31	0.0241	1	Cytoplasm	enzyme
MED1	mediator complex subunit 1	--				Nucleus	transcription regulator
MED18	mediator complex subunit 18	ILMN_208709	-1.4	0.00551	12	Nucleus	other
MED11 (includes EG:100148504)	mediator complex subunit 11	ILMN_219938	-1.412	0.0253	12	Nucleus	other
MED25 (includes EG:292889)	mediator complex subunit 25	ILMN_185860	1.817	0.0107	12	Nucleus	other
Mediator	--	--			12	unknown	complex
MEGF9	multiple EGF-like-domains 9	ILMN_188240	1.338	0.0471		unknown	other
MEGF10	multiple EGF-like-domains 10	ILMN_249693	-1.282	0.0349		Plasma Membrane	other
Mek	--	--			19	Cytoplasm	group
MEST	--	ILMN_212378	-1.812	0.00359		unknown	other
Metalloprotease	--	--			20	Extracellular Space	group
METTL13	methyltransferase like 13	ILMN_221329	1.304	0.0168	5	unknown	enzyme
MFAP3L	microfibrillar-associated protein 3-like	ILMN_193660	-1.29	0.0202		unknown	other
MFN1	mitofusin 1	ILMN_220222	-1.373	0.0495	21	Cytoplasm	enzyme
MFSD9	major facilitator superfamily domain containing 9	ILMN_223270	-1.322	0.0187		unknown	transporter
MGP	matrix Gla protein	ILMN_215984	1.562	0.00113	7	Extracellular Space	other
MGST2	microsomal glutathione S-transferase 2	ILMN_211231	-1.646	0.00206	17	Cytoplasm	enzyme
MGST3	microsomal glutathione S-transferase 3	ILMN_210134	-1.786	0.00913	5	Cytoplasm	enzyme
MHC CLASS I (family)	--	--			18	Plasma Membrane	group
MICALL2	MICAL-like 2	ILMN_192730	-1.444	0.0107	23	Cytoplasm	other
MIEN1	migration and invasion enhancer 1	ILMN_211057	-1.473	0.0186		Cytoplasm	other
MIS18BP1	MIS18 binding protein 1	ILMN_216347	-1.381	0.0106		Nucleus	other
MKL1	megakaryoblastic leukemia (translocation) 1	--				Nucleus	transcription regulator
MLLT11	myeloid/lymphoid or mixed-lineage leukemia (trithorax homolog, Drosophila); translocated to, 11	ILMN_209038	-1.345	0.0175		Cytoplasm	other
MLST8	MTOR associated protein, LST8 homolog (S. cerevisiae)	ILMN_213816	1.304	0.0281	22	Cytoplasm	other
MLX	MLX, MAX dimerization protein	ILMN_211894	-1.703	0.0302	22	Nucleus	transcription regulator
MMP11	matrix metallopeptidase 11 (stromelysin 3)	ILMN_218511	1.264	0.0433	11	Extracellular Space	peptidase
MMP12	matrix metallopeptidase 12 (macrophage elastase)	ILMN_187665	1.733	0.00124		Extracellular Space	peptidase
MMP15	matrix metallopeptidase 15 (membrane-inserted)	ILMN_218758	1.711	0.00645		Extracellular Space	peptidase
MMP19	matrix metallopeptidase 19	ILMN_194171	1.45	0.00506	11	Extracellular Space	peptidase
MNT	--	--				unknown	other
MOK	MOK protein kinase	ILMN_184396	-1.35	0.0191		Plasma Membrane	kinase
MPP5	membrane protein, palmitoylated 5 (MAGUK p55 subfamily member 5)	ILMN_208920	2.076	0.0408	12	Plasma Membrane	kinase
MPP6 (includes EG:35343)	membrane protein, palmitoylated 6 (MAGUK p55 subfamily member 6)	ILMN_221633	-1.314	0.0251	11	Plasma Membrane	kinase
MRPL1	mitochondrial ribosomal protein L1	ILMN_219665	-1.487	0.00808		Cytoplasm	other
MRPL2	mitochondrial ribosomal protein L2	ILMN_222144	-1.582	0.0178		Extracellular Space	other
MRPL22 (includes EG:100142645)	mitochondrial ribosomal protein L22	ILMN_215947	-1.253	0.0433	1	Cytoplasm	other
MRPL49 (includes EG:18120)	mitochondrial ribosomal protein L49	ILMN_212633	-1.405	0.00943	1	Cytoplasm	enzyme
MRPS10	mitochondrial ribosomal protein S10	ILMN_260179	-1.373	0.0205		Cytoplasm	other
MRPS16 (includes EG:36570)	mitochondrial ribosomal protein S16	ILMN_211802	-1.269	0.0368	13	Cytoplasm	other
MRPS18B	mitochondrial ribosomal protein S18B	ILMN_252778	-1.25	0.0493	1	Cytoplasm	other
MRPS28 (includes EG:28957)	--	ILMN_222607	-1.311	0.033	1	Cytoplasm	other
MSH6	mutS homolog 6 (E. coli)	ILMN_212862	-1.292	0.018	3	Nucleus	enzyme
MSRB1	methionine sulfoxide reductase B1	ILMN_214893	-1.455	0.0316		unknown	other
MSX2	msh homeobox 2	--				Nucleus	transcription regulator
MTA1	metastasis associated 1	--				Nucleus	transcription regulator
MTBP	Mdm2, transformed 3T3 cell double minute 2, p53 binding protein (mouse) binding protein, 104kDa	ILMN_214563	-1.287	0.0436	5	unknown	other
MTCH1	mitochondrial carrier 1	ILMN_219397	1.482	0.0457	17	Cytoplasm	other
MTG1	mitochondrial GTPase 1 homolog (S. cerevisiae)	ILMN_242939	-1.377	0.0283		Cytoplasm	other
MTHFD1	methylenetetrahydrofolate dehydrogenase (NADP+ dependent) 1, methenyltetrahydrofolate cyclohydrolase, formyltetrahydrofolate synthetase	ILMN_226094	-1.313	0.0218	5	Cytoplasm	enzyme
MTHFS	5,10-methenyltetrahydrofolate synthetase (5-formyltetrahydrofolate cyclo-ligase)	ILMN_199366	-1.719	0.00157		Cytoplasm	enzyme
MTMR2	myotubularin related protein 2	ILMN_214939	1.634	0.0248	3	Cytoplasm	phosphatase
MTORC1	--	--			22	Cytoplasm	complex
MTPN	myotrophin	--				Nucleus	transcription regulator
MutS alpha	--	--			3	Nucleus	complex
MUTYH	mutY homolog (E. coli)	ILMN_250576	-1.379	0.035	3	Nucleus	enzyme
MVP	major vault protein	ILMN_220504	-1.263	0.0475	15	Nucleus	other
MXRA8	matrix-remodelling associated 8	ILMN_223150	1.523	0.00729		unknown	other
MYB	--	--				unknown	other
MYBBP1A	MYB binding protein (P160) 1a	ILMN_228300	-1.29	0.0468	12	Nucleus	transcription regulator
MYBL2	v-myb myeloblastosis viral oncogene homolog (avian)-like 2	ILMN_212854	-1.541	0.00186		Nucleus	transcription regulator
MYC	v-myc myelocytomatosis viral oncogene homolog (avian)	ILMN_210055	1.431	0.0382	5	Nucleus	transcription regulator
MYCL1	v-myc myelocytomatosis viral oncogene homolog 1, lung carcinoma derived (avian)	ILMN_213909	-1.573	0.024	7	Nucleus	transcription regulator
MYCN	v-myc myelocytomatosis viral related oncogene, neuroblastoma derived (avian)	--				Nucleus	transcription regulator
MYL1	myosin, light chain 1, alkali; skeletal, fast	ILMN_218373	-2.289	6.64e-05		Cytoplasm	other
MYL4	myosin, light chain 4, alkali; atrial, embryonic	ILMN_210933	-1.355	0.0439		Cytoplasm	other
MYLPF	myosin light chain, phosphorylatable, fast skeletal muscle	ILMN_222158	-1.493	0.0159		Cytoplasm	other
MYO10	myosin X	ILMN_237017	1.409	0.0462		Cytoplasm	other
MYO18A	myosin XVIIIA	ILMN_220600	1.367	0.0306		Cytoplasm	other
MYO1C	myosin IC	ILMN_245775	-1.464	0.00762	3	Cytoplasm	other
MYOD1	myogenic differentiation 1	--				Nucleus	transcription regulator
NAA10	N(alpha)-acetyltransferase 10, NatA catalytic subunit	ILMN_217704	-1.462	0.00298	3	Nucleus	enzyme
NAA15	N(alpha)-acetyltransferase 15, NatA auxiliary subunit	ILMN_184648	-1.489	0.0198	3	Nucleus	transcription regulator
NAA25	N(alpha)-acetyltransferase 25, NatB auxiliary subunit	ILMN_244240	-1.26	0.0381		unknown	other
NAB1	NGFI-A binding protein 1 (EGR1 binding protein 1)	ILMN_210731	1.38	0.0225	19	Nucleus	transcription regulator
NAB2	NGFI-A binding protein 2 (EGR1 binding protein 2)	--				Nucleus	transcription regulator
NANOG	Nanog homeobox	--				Nucleus	transcription regulator
NASP	nuclear autoantigenic sperm protein (histone-binding)	ILMN_211691	-1.358	0.0227	16	Nucleus	other
NCAPD2	non-SMC condensin I complex, subunit D2	ILMN_212377	-1.306	0.0224	2	Nucleus	other
NCAPH2	non-SMC condensin II complex, subunit H2	ILMN_218890	-1.278	0.0442		Nucleus	other
NCDN	neurochondrin	ILMN_215866	1.603	0.026	2	Cytoplasm	other
NCOA4	nuclear receptor coactivator 4	ILMN_245467	1.487	0.00592		Nucleus	transcription regulator
NCS1	neuronal calcium sensor 1	ILMN_193620	-1.713	0.0016		Cytoplasm	other
NCSTN	nicastrin	ILMN_210184	1.289	0.0411	3	Plasma Membrane	peptidase
NDST1	N-deacetylase/N-sulfotransferase (heparan glucosaminyl) 1	ILMN_185854	1.608	0.0118	9	Cytoplasm	enzyme
NDUFA7	--	ILMN_212671	-1.289	0.0245		unknown	other
NDUFAF5	NADH dehydrogenase (ubiquinone) complex I, assembly factor 5	ILMN_222302	-1.317	0.0205		Cytoplasm	other
NEK3	NIMA-related kinase 3	ILMN_210752	-1.352	0.0127	8	Nucleus	kinase
NEO1	neogenin 1	ILMN_210883	-1.258	0.042		Plasma Membrane	transcription regulator
NEUROD2	neuronal differentiation 2	--				Nucleus	transcription regulator
Neurotrophin	--	--			12	Extracellular Space	group
NFAT5	nuclear factor of activated T-cells 5, tonicity-responsive	ILMN_211093	1.385	0.00755		Nucleus	transcription regulator
NFAT (complex)	--	--			14	Cytoplasm	complex
NFATC2	nuclear factor of activated T-cells, cytoplasmic, calcineurin-dependent 2	--				Nucleus	transcription regulator
NFIC	nuclear factor I/C (CCAAT-binding transcription factor)	ILMN_219573	2.234	0.016		Nucleus	transcription regulator
NFKB1	nuclear factor of kappa light polypeptide gene enhancer in B-cells 1	--				Nucleus	transcription regulator
NFkB (complex)	--	--			10	Nucleus	complex
NFkB (family)	--	--			10	Nucleus	group
NFKBIB	nuclear factor of kappa light polypeptide gene enhancer in B-cells inhibitor, beta	ILMN_211053	-1.444	0.00889	14	Nucleus	transcription regulator
NFKBIE	nuclear factor of kappa light polypeptide gene enhancer in B-cells inhibitor, epsilon	ILMN_216404	-1.285	0.0418	18	Nucleus	transcription regulator
NGF	nerve growth factor (beta polypeptide)	ILMN_215493	-1.447	0.00498	19	Extracellular Space	growth factor
NHP2	NHP2 ribonucleoprotein	ILMN_217099	-1.477	0.00421	12	Nucleus	other
Nicotinic acetylcholine receptor	--	--			4	Plasma Membrane	complex
NID1	nidogen 1	ILMN_212169	-1.45	0.00439	8	Extracellular Space	other
NID2	nidogen 2 (osteonidogen)	ILMN_211992	1.335	0.0169	8	Extracellular Space	other
NIPSNAP1	nipsnap homolog 1 (C. elegans)	ILMN_211825	-1.652	0.0102	4	Cytoplasm	enzyme
NKAIN2	Na+/K+ transporting ATPase interacting 2	ILMN_227368	-1.473	0.0242		unknown	other
NKX2-5	NK2 homeobox 5	ILMN_220848	1.311	0.045	9	Nucleus	transcription regulator
NKX3-1	NK3 homeobox 1	--				Nucleus	transcription regulator
NNMT	nicotinamide N-methyltransferase	ILMN_215936	1.544	0.00229		Cytoplasm	enzyme
NOA1	nitric oxide associated 1	ILMN_209865	-1.494	0.0149		Cytoplasm	other
NOC4L	nucleolar complex associated 4 homolog (S. cerevisiae)	ILMN_209940	-1.297	0.0226	22	Nucleus	other
NOP2	NOP2 nucleolar protein	ILMN_210691	1.45	0.0328	12	Nucleus	other
NOP14	NOP14 nucleolar protein	ILMN_211062	-1.351	0.0387	10	Nucleus	other
NOP58	NOP58 ribonucleoprotein	ILMN_195017	1.646	0.0204	12	Nucleus	enzyme
Nos	--	--			19	Cytoplasm	group
NOTCH1	notch 1	--				Plasma Membrane	transcription regulator
NOTCH3	notch 3	--				Plasma Membrane	transcription regulator
Notch	--	--			7	Plasma Membrane	group
NPM3	nucleophosmin/nucleoplasmin 3	ILMN_217876	-1.269	0.0392	21	Nucleus	other
NR1D1	nuclear receptor subfamily 1, group D, member 1	ILMN_218228	1.265	0.0392	10	Nucleus	ligand-dependent nuclear receptor
NR2C2AP	nuclear receptor 2C2-associated protein	ILMN_251089	-1.345	0.0252		Nucleus	other
NR3C1	nuclear receptor subfamily 3, group C, member 1 (glucocorticoid receptor)	--				Nucleus	ligand-dependent nuclear receptor
NRG	--	--			19	Extracellular Space	group
NRP1 (includes EG:18186)	neuropilin 1	ILMN_214296	1.442	0.0276	23	Plasma Membrane	transmembrane receptor
NSD1	nuclear receptor binding SET domain protein 1	--				Nucleus	transcription regulator
NT5C2	--	ILMN_212843	1.576	0.0254	22	Cytoplasm	phosphatase
Ntrk dimer	--	--			12	Plasma Membrane	complex
NTS	neurotensin	ILMN_210502	-1.292	0.0264	22	Extracellular Space	other
NUAK2	NUAK family, SNF1-like kinase, 2	ILMN_217186	-1.551	0.0065	10	unknown	kinase
NUDC	nuclear distribution C homolog (A. nidulans)	ILMN_214354	-1.266	0.0422	5	Cytoplasm	other
NUDT1	nudix (nucleoside diphosphate linked moiety X)-type motif 1	ILMN_217881	-1.364	0.0447	2	Extracellular Space	phosphatase
NUP43	--	ILMN_212210	-1.263	0.0445	21	Nucleus	transporter
Nup98	nucleoporin 98	ILMN_222635	1.325	0.0173	21	Nucleus	other
NUP155	nucleoporin 155kDa	ILMN_196165	1.253	0.0377	21	Nucleus	transporter
NUTF2	--	ILMN_216929	-1.386	0.0136	13	Nucleus	transporter
OGT	O-linked N-acetylglucosamine (GlcNAc) transferase	ILMN_211022	1.848	0.000378	25	Cytoplasm	enzyme
OIT3	oncoprotein induced transcript 3	ILMN_216012	1.293	0.0215		Nucleus	other
OPN3	opsin 3	ILMN_214022	-1.26	0.0449		Plasma Membrane	G-protein coupled receptor
OPTN	optineurin	ILMN_216896	-1.458	0.00373	14	Cytoplasm	other
ORC3 (includes EG:23595)	origin recognition complex, subunit 3	ILMN_187093	-1.509	0.00615	8	Nucleus	other
OSR2	odd-skipped related 2 (Drosophila)	ILMN_260140	2.031	0.000435		Nucleus	transcription regulator
OTUB2	OTU domain, ubiquitin aldehyde binding 2	ILMN_221782	-1.537	0.00687	10	unknown	enzyme
OTX1	orthodenticle homeobox 1	ILMN_217984	-1.333	0.0141	23	Nucleus	transcription regulator
P-TEFb	--	--			16	unknown	complex
p70 S6k	--	--			22	Cytoplasm	group
p85 (pik3r)	--	--			21	Cytoplasm	group
PAFAH1B3	platelet-activating factor acetylhydrolase 1b, catalytic subunit 3 (29kDa)	ILMN_213804	-1.237	0.0451	6	Cytoplasm	enzyme
PAIP2B	poly(A) binding protein interacting protein 2B	ILMN_259139	-1.299	0.0433		unknown	translation regulator
PALLD	--	ILMN_236865	1.658	0.0213	6	Cytoplasm	other
PANK1	pantothenate kinase 1	ILMN_222263	-1.281	0.0353	20	Cytoplasm	kinase
PANK3	pantothenate kinase 3	ILMN_222616	2.146	0.000876		Cytoplasm	kinase
Par6	--	--			12	unknown	group
PARD6A	par-6 partitioning defective 6 homolog alpha (C. elegans)	ILMN_260500	-1.448	0.0274	12	Plasma Membrane	other
PARP1	poly (ADP-ribose) polymerase 1	ILMN_211978	1.546	0.00686	2	Nucleus	enzyme
PARP	--	--			14	Nucleus	group
PARS2	prolyl-tRNA synthetase 2, mitochondrial (putative)	ILMN_213236	-1.34	0.0383		Cytoplasm	enzyme
PAX3	paired box 3	--				Nucleus	transcription regulator
PAX4	paired box 4	--				Nucleus	transcription regulator
PAX7	paired box 7	--				Nucleus	transcription regulator
PBK	PDZ binding kinase	ILMN_222572	-1.275	0.0369	11	Cytoplasm	kinase
PCDH7	protocadherin 7	ILMN_226390	1.393	0.0132	14	Plasma Membrane	other
PCGF1	polycomb group ring finger 1	ILMN_210488	-1.348	0.0449	5	Nucleus	other
PCMTD1	protein-L-isoaspartate (D-aspartate) O-methyltransferase domain containing 1	ILMN_219943	1.803	0.0168		Cytoplasm	enzyme
PCOLCE2 (includes EG:26577)	procollagen C-endopeptidase enhancer 2	ILMN_211112	1.336	0.0445	7	Extracellular Space	other
PCSK4	proprotein convertase subtilisin/kexin type 4	ILMN_212743	1.287	0.0245		Extracellular Space	peptidase
PCSK9	proprotein convertase subtilisin/kexin type 9	ILMN_222872	-1.796	0.000234		Extracellular Space	peptidase
PCYT1B	phosphate cytidylyltransferase 1, choline, beta	ILMN_256047	-1.272	0.0454	23	Cytoplasm	enzyme
PDCL	phosducin-like	ILMN_212463	1.365	0.0429		Cytoplasm	enzyme
PDE4DIP	phosphodiesterase 4D interacting protein	ILMN_228537	-1.465	0.0148		Cytoplasm	enzyme
PDE7A	phosphodiesterase 7A	ILMN_210337	1.431	0.046		Cytoplasm	enzyme
Pdgf Ab	--	--			11	Plasma Membrane	complex
PDGF BB	--	--			24	Extracellular Space	complex
Pdgfr	--	--			19	Plasma Membrane	group
Pdi	--	--			12	Cytoplasm	group
PDLIM2	PDZ and LIM domain 2 (mystique)	ILMN_211617	1.55	0.00205	10	Cytoplasm	other
PDLIM5	PDZ and LIM domain 5	ILMN_235674	1.906	0.0107	7	Cytoplasm	other
PDX1	pancreatic and duodenal homeobox 1	--				Nucleus	transcription regulator
PDZD11	PDZ domain containing 11	ILMN_209957	-1.283	0.0248		Extracellular Space	other
peptidase	--	--			10	unknown	group
peptidylprolyl isomerase	--	--			16	unknown	group
PER3	period circadian clock 3	ILMN_185849	1.32	0.0429		Nucleus	other
PET112	--	ILMN_214356	-1.415	0.0156		unknown	other
PFKFB4	6-phosphofructo-2-kinase/fructose-2,6-biphosphatase 4	ILMN_219719	-1.484	0.0101	9	Cytoplasm	kinase
Pfn2	profilin 2	ILMN_210891	1.708	0.0019		Cytoplasm	other
PGR	progesterone receptor	--				Nucleus	ligand-dependent nuclear receptor
PHEX	phosphate regulating endopeptidase homolog, X-linked	ILMN_217699	-1.475	0.0275	9	Cytoplasm	peptidase
PHF7	PHD finger protein 7	ILMN_221095	-1.516	0.0109	14	Nucleus	other
PHF13	PHD finger protein 13	ILMN_214014	-1.237	0.0394		Nucleus	other
PHLDA1	pleckstrin homology-like domain, family A, member 1	ILMN_222798	1.618	0.0451		Cytoplasm	other
PHOSPHO1	phosphatase, orphan 1	ILMN_216662	1.731	0.0198	7	unknown	other
PI3K (complex)	--	--			16	Cytoplasm	complex
PI3K (family)	--	--			22	unknown	group
PIEZO2	piezo-type mechanosensitive ion channel component 2	ILMN_226818	1.727	0.0182		unknown	ion channel
PIH1D1	PIH1 domain containing 1	ILMN_221189	-1.595	0.00931	12	unknown	other
PIK3R1	phosphoinositide-3-kinase, regulatory subunit 1 (alpha)	ILMN_256560	1.571	0.0125	20	Cytoplasm	kinase
PIK3R3	phosphoinositide-3-kinase, regulatory subunit 3 (gamma)	ILMN_212250	1.437	0.00342		Cytoplasm	kinase
PIM2	pim-2 oncogene	ILMN_210613	-1.459	0.0295	25	unknown	kinase
PINX1	PIN2/TERF1 interacting, telomerase inhibitor 1	ILMN_217046	1.432	0.0256	13	Nucleus	other
PITX2	paired-like homeodomain 2	ILMN_215810	1.392	0.0202		Nucleus	transcription regulator
PKIG	protein kinase (cAMP-dependent, catalytic) inhibitor gamma	ILMN_211475	1.332	0.0252		unknown	other
PKN1	protein kinase N1	ILMN_195934	1.483	0.021		Cytoplasm	kinase
PKP1	plakophilin 1 (ectodermal dysplasia/skin fragility syndrome)	ILMN_223293	-1.353	0.0176	10	Plasma Membrane	other
PLA2	--	--			9	Cytoplasm	group
PLA2G4B	phospholipase A2, group IVB (cytosolic)	ILMN_239280	-1.282	0.0439		Cytoplasm	enzyme
PLAG1	pleiomorphic adenoma gene 1	--				Nucleus	transcription regulator
Plasminogen Activator	--	--			18	Extracellular Space	group
PLAU	plasminogen activator, urokinase	ILMN_212726	1.544	0.00242	24	Extracellular Space	peptidase
PLC	--	--			13	Cytoplasm	group
PLCG2	phospholipase C, gamma 2 (phosphatidylinositol-specific)	ILMN_210061	-1.608	0.0141		Cytoplasm	enzyme
PLD1	phospholipase D1, phosphatidylcholine-specific	ILMN_209394	-1.359	0.0377		Cytoplasm	enzyme
PLEKHO2	pleckstrin homology domain containing, family O member 2	ILMN_222427	1.344	0.0314	19	unknown	other
PLIN2	perilipin 2	ILMN_223620	1.496	0.0348		Plasma Membrane	other
PLIN4	perilipin 4	ILMN_208656	-2.047	0.00274	20	Cytoplasm	other
PLK3	polo-like kinase 3	ILMN_211765	-1.708	0.00464	10	Nucleus	kinase
Pmca	--	--			4	Plasma Membrane	group
PMF1	polyamine-modulated factor 1	ILMN_219624	-1.378	0.0389	6	Nucleus	transcription regulator
PMM2	phosphomannomutase 2	ILMN_212446	1.371	0.0246		Cytoplasm	enzyme
PNPO	--	ILMN_216152	-1.45	0.0233	1	Cytoplasm	enzyme
POLD1	polymerase (DNA directed), delta 1, catalytic subunit	ILMN_215107	-1.362	0.0433	4	Nucleus	enzyme
POLE	--	ILMN_209722	-1.416	0.00893	4	Nucleus	enzyme
POLL	polymerase (DNA directed), lambda	ILMN_214723	-1.357	0.0326	4	Nucleus	enzyme
POLR2H	polymerase (RNA) II (DNA directed) polypeptide H	ILMN_250222	-1.254	0.042	21	Nucleus	enzyme
POLR2J	polymerase (RNA) II (DNA directed) polypeptide J, 13.3kDa	ILMN_222557	-1.289	0.046	6	Nucleus	enzyme
POLR3B	polymerase (RNA) III (DNA directed) polypeptide B	ILMN_221218	-1.462	0.0405	21	Nucleus	enzyme
POMT1	protein-O-mannosyltransferase 1	ILMN_215697	1.468	0.00973		Cytoplasm	enzyme
POP1 (includes EG:10940)	processing of precursor 1, ribonuclease P/MRP subunit (S. cerevisiae)	ILMN_221408	-1.307	0.0323	8	Nucleus	enzyme
PP1-C	--	--			22	unknown	group
PPARG	peroxisome proliferator-activated receptor gamma	ILMN_212393	-1.481	0.00222		Nucleus	ligand-dependent nuclear receptor
PPARGC1A	peroxisome proliferator-activated receptor gamma, coactivator 1 alpha	--				Nucleus	transcription regulator
PPI	--	--			16	unknown	group
PPIC	peptidylprolyl isomerase C (cyclophilin C)	ILMN_218833	1.273	0.041	16	Cytoplasm	enzyme
PPIE	peptidylprolyl isomerase E (cyclophilin E)	ILMN_210702	-1.443	0.027	16	Nucleus	enzyme
PPM1A	protein phosphatase, Mg2+/Mn2+ dependent, 1A	ILMN_215586	1.508	0.0324	22	Cytoplasm	phosphatase
PPM1B	protein phosphatase, Mg2+/Mn2+ dependent, 1B	ILMN_196288	1.883	0.0273	10	unknown	phosphatase
PPM1L	protein phosphatase, Mg2+/Mn2+ dependent, 1L	ILMN_184575	1.444	0.0401		Cytoplasm	phosphatase
PPP1CB	protein phosphatase 1, catalytic subunit, beta isozyme	ILMN_187582	1.68	0.0445		Cytoplasm	phosphatase
PPP1R10	protein phosphatase 1, regulatory subunit 10	ILMN_214471	1.541	0.00827		Nucleus	other
Ppp2c	--	--			21	unknown	group
PPP2R5D	protein phosphatase 2, regulatory subunit B', delta	ILMN_209554	1.278	0.043		Nucleus	phosphatase
PPP2R5E	protein phosphatase 2, regulatory subunit B', epsilon isoform	ILMN_191661	-1.473	0.0124	15	Cytoplasm	phosphatase
PPP3CA	protein phosphatase 3, catalytic subunit, alpha isozyme	ILMN_192258	1.417	0.0436		Cytoplasm	phosphatase
PQLC3	PQ loop repeat containing 3	ILMN_213735	1.42	0.0144		unknown	other
PRDM1	PR domain containing 1, with ZNF domain	--				Nucleus	transcription regulator
PRKAA	--	--			22	Cytoplasm	group
Prl2c4	prolactin family 2, subfamily c, member 4	ILMN_199380	-1.747	0.000609	14	Extracellular Space	other
Prl2c2 (includes others)	prolactin family 2, subfamily c, member 2	ILMN_201546	-1.837	0.000448	9	Extracellular Space	growth factor
PRMT7	protein arginine methyltransferase 7	ILMN_208892	-1.323	0.0431	25	Cytoplasm	enzyme
Pro-inflammatory Cytokine	--	--			20	unknown	group
Proinsulin	--	--			14	unknown	group
PRPF40A	PRP40 pre-mRNA processing factor 40 homolog A (S. cerevisiae)	ILMN_192383	1.869	0.0412	4	Nucleus	other
PRR7	proline rich 7 (synaptic)	ILMN_245941	-1.606	0.0179	9	unknown	other
PRR11	proline rich 11	ILMN_209511	-1.316	0.0441		unknown	other
PRSS8	protease, serine, 8	ILMN_221829	-2.035	0.000249	3	Extracellular Space	peptidase
PSMB2	proteasome (prosome, macropain) subunit, beta type, 2	ILMN_216114	-1.44	0.0427	18	Cytoplasm	peptidase
PSMC1	proteasome (prosome, macropain) 26S subunit, ATPase, 1	ILMN_219344	-1.264	0.0311	18	Nucleus	peptidase
PSMC3IP	PSMC3 interacting protein	ILMN_219061	-1.264	0.0313	11	Nucleus	transcription regulator
PSMD2	proteasome (prosome, macropain) 26S subunit, non-ATPase, 2	ILMN_217415	1.426	0.0481	18	Cytoplasm	other
PSME1	proteasome (prosome, macropain) activator subunit 1 (PA28 alpha)	ILMN_215031	-1.378	0.0142	18	Cytoplasm	other
PSMG2	proteasome (prosome, macropain) assembly chaperone 2	ILMN_192691	-1.343	0.0452		Nucleus	other
PTCH1	patched 1	ILMN_189319	1.292	0.037		Plasma Membrane	transmembrane receptor
PTGIR	prostaglandin I2 (prostacyclin) receptor (IP)	ILMN_213127	-1.562	0.0024		Plasma Membrane	G-protein coupled receptor
PTGR1	prostaglandin reductase 1	ILMN_214250	1.351	0.0317		Cytoplasm	enzyme
PTGS1	prostaglandin-endoperoxide synthase 1 (prostaglandin G/H synthase and cyclooxygenase)	ILMN_213920	1.818	0.00305	14	Cytoplasm	enzyme
PTP4A2	--	ILMN_210989	1.442	0.0382	15	Plasma Membrane	phosphatase
PTP4A3	protein tyrosine phosphatase type IVA, member 3	ILMN_213418	-1.456	0.0076	2	Plasma Membrane	phosphatase
PTPN12	protein tyrosine phosphatase, non-receptor type 12	ILMN_208950	1.949	0.0146		Cytoplasm	phosphatase
PTRF	polymerase I and transcript release factor	ILMN_215169	1.599	0.0398		Nucleus	transcription regulator
PTRH2	peptidyl-tRNA hydrolase 2	ILMN_196329	-1.543	0.00631	15	Cytoplasm	enzyme
PURB	purine-rich element binding protein B	--				Nucleus	transcription regulator
PVRL3	poliovirus receptor-related 3	ILMN_230414	1.544	0.0124		Plasma Membrane	other
PXDN	peroxidasin homolog (Drosophila)	ILMN_239272	1.323	0.037		Extracellular Space	enzyme
PYGO1	pygopus homolog 1 (Drosophila)	ILMN_217089	1.468	0.0098	11	Nucleus	other
RAB4	--	--			22	unknown	group
Rab5	--	--			22	Cytoplasm	group
RAB21	RAB21, member RAS oncogene family	ILMN_188732	-1.319	0.044		Cytoplasm	enzyme
RAB23	RAB23, member RAS oncogene family	ILMN_217813	1.371	0.0402		Cytoplasm	enzyme
RAB11FIP2	RAB11 family interacting protein 2 (class I)	ILMN_238924	1.299	0.037	18	Cytoplasm	other
RAB4A	RAB4A, member RAS oncogene family	ILMN_223403	-1.232	0.0439		Cytoplasm	enzyme
RAB7A	RAB7A, member RAS oncogene family	ILMN_211688	1.433	0.0478		Cytoplasm	enzyme
RAD51AP1	RAD51 associated protein 1	ILMN_189751	-1.365	0.0151	24	Nucleus	other
RAD54B	RAD54 homolog B (S. cerevisiae)	ILMN_250108	-1.369	0.0372	3	Nucleus	enzyme
Raf	--	--			19	Cytoplasm	group
RALGPS2	--	ILMN_192792	-1.321	0.0388	20	unknown	other
RANBP1	RAN binding protein 1	ILMN_209750	-1.326	0.0174	13	Nucleus	other
Rap1	--	--			19	Cytoplasm	group
Ras	--	--			12	Cytoplasm	group
RASA1	RAS p21 protein activator (GTPase activating protein) 1	ILMN_192012	1.819	0.0137		Cytoplasm	transporter
RASSF4	Ras association (RalGDS/AF-6) domain family member 4	ILMN_213302	-1.456	0.0136		unknown	other
RAX	retina and anterior neural fold homeobox	--				Nucleus	transcription regulator
RB1	retinoblastoma 1	ILMN_217149	-1.335	0.0274	1	Nucleus	transcription regulator
Rb	--	--				Nucleus	group
RBBP7	retinoblastoma binding protein 7	ILMN_215499	1.528	0.034	12	Nucleus	transcription regulator
RBM6	RNA binding motif protein 6	ILMN_212268	1.533	0.00786	1	Nucleus	other
RBM10	RNA binding motif protein 10	ILMN_209004	-1.268	0.0465		Nucleus	other
RBM19	RNA binding motif protein 19	ILMN_209797	-1.46	0.0128		Nucleus	other
RBM38	--	ILMN_210582	1.475	0.00921		unknown	other
RBM39	RNA binding motif protein 39	ILMN_214290	1.326	0.0317	16	Nucleus	transcription regulator
RBM4B	RNA binding motif protein 4B	ILMN_190492	1.258	0.0341		Nucleus	other
RBPJ	recombination signal binding protein for immunoglobulin kappa J region	--				Nucleus	transcription regulator
RCAN1	regulator of calcineurin 1	ILMN_215427	1.775	0.000326		Nucleus	transcription regulator
RDH14	retinol dehydrogenase 14 (all-trans/9-cis/11-cis)	ILMN_217614	1.451	0.0289	17	Cytoplasm	enzyme
REEP6	receptor accessory protein 6	ILMN_213154	-1.375	0.00615	20	Plasma Membrane	other
REL	v-rel reticuloendotheliosis viral oncogene homolog (avian)	--				Nucleus	transcription regulator
REM2	RAS (RAD and GEM)-like GTP binding 2	ILMN_221700	-1.532	0.00423		Plasma Membrane	enzyme
RETSAT	retinol saturase (all-trans-retinol 13,14-reductase)	ILMN_213403	-1.589	0.0276	19	Cytoplasm	enzyme
RFC4	replication factor C (activator 1) 4, 37kDa	ILMN_211155	-1.295	0.0364	16	Nucleus	other
Rfc	--	--			16	Nucleus	complex
RFFL	ring finger and FYVE-like domain containing E3 ubiquitin protein ligase	ILMN_225024	-1.309	0.0442		Cytoplasm	enzyme
RFX2	regulatory factor X, 2 (influences HLA class II expression)	--				Nucleus	transcription regulator
RGMB	RGM domain family, member B	ILMN_212909	1.417	0.0355		Plasma Membrane	other
RGS9BP	regulator of G protein signaling 9 binding protein	ILMN_217635	-1.295	0.0365		unknown	other
RIN2	Ras and Rab interactor 2	ILMN_215751	1.247	0.0471	3	Cytoplasm	other
RIOK1	RIO kinase 1	ILMN_216887	1.461	0.032		unknown	kinase
RIPK2	receptor-interacting serine-threonine kinase 2	ILMN_213230	1.318	0.0488	14	Plasma Membrane	kinase
RMND1	required for meiotic nuclear division 1 homolog (S. cerevisiae)	ILMN_209646	-1.496	0.028	1	Cytoplasm	other
RNA polymerase I	--	--			5	Nucleus	complex
RNA polymerase II	--	--			20	Nucleus	complex
RNASE4	ribonuclease, RNase A family, 4	ILMN_210173	1.326	0.0313		Extracellular Space	enzyme
RND3	Rho family GTPase 3	ILMN_209989	1.592	0.00823		Cytoplasm	enzyme
RNF4	ring finger protein 4	ILMN_209890	1.46	0.0327	18	Nucleus	transcription regulator
RNF6	ring finger protein (C3H2C3 type) 6	ILMN_209361	1.335	0.0141		Nucleus	transcription regulator
RNF11	ring finger protein 11	ILMN_210631	1.927	0.00528	14	Nucleus	other
Rnf14	ring finger protein 14	ILMN_216763	1.446	0.0252		Nucleus	transcription regulator
RNF34	ring finger protein 34, E3 ubiquitin protein ligase	ILMN_208645	1.253	0.0411		Cytoplasm	enzyme
RNF114	ring finger protein 114	ILMN_185758	1.469	0.0201		Extracellular Space	other
RNF141	ring finger protein 141	ILMN_220625	1.435	0.0252		unknown	other
RNGTT	RNA guanylyltransferase and 5'-phosphatase	ILMN_215209	1.443	0.00582	20	Nucleus	phosphatase
RNMTL1	RNA methyltransferase like 1	ILMN_219921	-1.386	0.0088	2	Cytoplasm	enzyme
Rnr	--	--			23	unknown	group
ROCK2	Rho-associated, coiled-coil containing protein kinase 2	ILMN_213667	2.627	0.00436		Cytoplasm	kinase
RORB	RAR-related orphan receptor B	ILMN_227853	-1.332	0.0336		Nucleus	ligand-dependent nuclear receptor
RPA	--	--			8	Nucleus	complex
RPAIN	RPA interacting protein	ILMN_196547	-1.463	0.029	1	Nucleus	other
RPIA	ribose 5-phosphate isomerase A	ILMN_218289	-1.312	0.0162		Cytoplasm	enzyme
RPL4	ribosomal protein L4	ILMN_212850	-1.346	0.0124	13	Cytoplasm	enzyme
RPL24	ribosomal protein L24	ILMN_223146	-1.408	0.0125	13	Cytoplasm	other
RPL29	ribosomal protein L29	ILMN_221019	-1.294	0.0266		Cytoplasm	other
RPL31	--	ILMN_213002	-1.235	0.0459	13	Cytoplasm	other
Rpl38 (includes others)	--	ILMN_209349	-1.318	0.0499	13	Cytoplasm	other
RPL7A	--	ILMN_234979	-1.421	0.00655		unknown	other
RPLP0	ribosomal protein, large, P0	ILMN_221463	-1.425	0.0216	13	Cytoplasm	other
RPS19	ribosomal protein S19	ILMN_189441	-1.767	0.0152	23	Cytoplasm	other
Rps24	--	ILMN_194025	-1.9	0.00344		unknown	other
RPS6KA1	ribosomal protein S6 kinase, 90kDa, polypeptide 1	ILMN_260376	-1.486	0.01		Cytoplasm	kinase
RPS6KA5	--	ILMN_193683	-1.539	0.00287	21	Nucleus	kinase
RPS6KA	--	--			22	Cytoplasm	group
RPS6KB2	ribosomal protein S6 kinase, 70kDa, polypeptide 2	ILMN_188281	-1.329	0.025	22	Cytoplasm	kinase
RRP1B	ribosomal RNA processing 1 homolog B (S. cerevisiae)	ILMN_231400	-1.425	0.0351	12	Nucleus	other
RRP36 (includes EG:224823)	ribosomal RNA processing 36 homolog (S. cerevisiae)	ILMN_212033	-1.551	0.0135	23	Nucleus	other
Rsk	--	--			21	Cytoplasm	group
RSRC1	arginine/serine-rich coiled-coil 1	ILMN_212805	1.853	0.00665	4	Nucleus	other
RTN4	reticulon 4	ILMN_216522	2.085	0.00624		Cytoplasm	other
RUFY2	RUN and FYVE domain containing 2	ILMN_217649	1.601	0.00998	17	unknown	other
RUNX1	runt-related transcription factor 1	--				Nucleus	transcription regulator
RUVBL1	RuvB-like 1 (E. coli)	ILMN_216028	1.535	0.00815	8	Nucleus	transcription regulator
RXRG	retinoid X receptor, gamma	--				Nucleus	ligand-dependent nuclear receptor
S100A3	S100 calcium binding protein A3	ILMN_212632	-1.587	0.00761		unknown	transporter
S100PBP	S100P binding protein	ILMN_194888	-1.51	0.00334		Nucleus	other
SAE1	SUMO1 activating enzyme subunit 1	ILMN_185054	-1.262	0.0337	2	Cytoplasm	enzyme
SAMD10	sterile alpha motif domain containing 10	ILMN_215170	-1.276	0.0398		unknown	other
SAP30 (includes EG:60406)	Sin3A-associated protein, 30kDa	ILMN_218374	-1.263	0.039	25	Nucleus	transcription regulator
SARS	seryl-tRNA synthetase	ILMN_196123	-1.483	0.00811	13	Cytoplasm	enzyme
SCARA3	scavenger receptor class A, member 3	ILMN_219254	1.694	0.00135	17	Plasma Membrane	transmembrane receptor
SCAVENGER RECEPTOR CLASS A	--	--			17	unknown	group
SCP2	sterol carrier protein 2	ILMN_211436	1.372	0.0205	2	Cytoplasm	transporter
SDC2	syndecan 2	ILMN_211837	1.268	0.0363	18	Plasma Membrane	other
SDC1 (includes EG:20969)	syndecan 1	ILMN_212775	1.467	0.0338	9	Plasma Membrane	enzyme
SEC14L2	SEC14-like 2 (S. cerevisiae)	ILMN_219304	-1.406	0.015	22	Cytoplasm	transporter
Secretase gamma	--	--			18	Plasma Membrane	complex
SELM	selenoprotein M	ILMN_219316	-1.392	0.0143		Cytoplasm	other
SELS	VCP-interacting membrane protein	ILMN_214073	1.376	0.007	10	Cytoplasm	other
SEMA3A	sema domain, immunoglobulin domain (Ig), short basic domain, secreted, (semaphorin) 3A	ILMN_217523	-1.267	0.0434	15	Extracellular Space	other
SEMA5A	sema domain, seven thrombospondin repeats (type 1 and type 1-like), transmembrane domain (TM) and short cytoplasmic domain, (semaphorin) 5A	ILMN_210299	-1.564	0.0252	20	Plasma Membrane	transmembrane receptor
SEMA6D	--	ILMN_217215	1.42	0.00395		unknown	other
SEMA7A	semaphorin 7A, GPI membrane anchor (John Milton Hagen blood group)	ILMN_210076	1.446	0.0293	22	Plasma Membrane	other
SENP1	--	ILMN_223428	1.597	0.0333	10	Nucleus	peptidase
SEPSECS	Sep (O-phosphoserine) tRNA:Sec (selenocysteine) tRNA synthase	ILMN_187029	-1.291	0.041	1	Cytoplasm	other
2013-09-10	septin 10	ILMN_241780	-1.509	0.00398		Cytoplasm	transcription regulator
SERCA	--	--			15	Cytoplasm	group
SERTAD2	SERTA domain containing 2	ILMN_210212	2.072	0.0266		Cytoplasm	transcription regulator
SERTAD3	SERTA domain containing 3	ILMN_218204	-1.344	0.024	8	Nucleus	transcription regulator
SF1	splicing factor 1	ILMN_188043	1.51	0.019	4	Nucleus	transcription regulator
SF3B4	splicing factor 3b, subunit 4, 49kDa	ILMN_211099	2.003	0.0023	4	Nucleus	other
SF3B14	splicing factor 3B, 14 kDa subunit	ILMN_218698	-1.422	0.0421	13	Nucleus	other
SFXN3	sideroflexin 3	ILMN_212216	2.212	0.000908		Cytoplasm	transporter
sGC	--	--			13	Cytoplasm	complex
SGCA	sarcoglycan, alpha (50kDa dystrophin-associated glycoprotein)	ILMN_211934	-1.311	0.0163		Plasma Membrane	other
SGK223	homolog of rat pragma of Rnd2	ILMN_221116	-1.346	0.0237	20	unknown	kinase
SGMS1	sphingomyelin synthase 1	ILMN_191618	1.68	0.0172	13	Cytoplasm	enzyme
SH3BGRL	SH3 domain binding glutamic acid-rich protein like	ILMN_213353	1.347	0.0411	3	Cytoplasm	other
SH3KBP1	SH3-domain kinase binding protein 1	ILMN_219487	1.603	0.00184	3	Cytoplasm	other
Shc	--	--			14	Cytoplasm	group
SHC1 (includes EG:20416)	SHC (Src homology 2 domain containing) transforming protein 1	ILMN_212742	1.66	0.024	18	Cytoplasm	other
SHMT2	serine hydroxymethyltransferase 2 (mitochondrial)	ILMN_211413	-1.704	0.00154	5	Cytoplasm	enzyme
SHOX2	--	ILMN_191067	1.667	0.04	9	Nucleus	transcription regulator
Siah1b	seven in absentia 1B	ILMN_211639	-1.456	0.0328		Nucleus	enzyme
SIGMAR1	sigma non-opioid intracellular receptor 1	ILMN_214435	-1.385	0.0368		Plasma Membrane	G-protein coupled receptor
SIN3A	SIN3 transcription regulator homolog A (yeast)	--				Nucleus	transcription regulator
SIN3B	--	--				unknown	other
SKA2	spindle and kinetochore associated complex subunit 2	ILMN_214202	-1.275	0.0262		Nucleus	other
SLA	Src-like-adaptor	ILMN_225516	-1.378	0.00977	15	Plasma Membrane	other
SLC19A1	solute carrier family 19 (folate transporter), member 1	ILMN_220032	-1.314	0.0331	21	Plasma Membrane	transporter
SLC19A2	solute carrier family 19 (thiamine transporter), member 2	ILMN_223225	-1.431	0.0303	8	Plasma Membrane	transporter
SLC22A7	solute carrier family 22 (organic anion transporter), member 7	ILMN_223635	-1.369	0.0286		Plasma Membrane	transporter
SLC25A15	solute carrier family 25 (mitochondrial carrier; ornithine transporter) member 15	ILMN_213989	-1.256	0.0301	19	Cytoplasm	transporter
SLC25A19	solute carrier family 25 (mitochondrial thiamine pyrophosphate carrier), member 19	ILMN_211007	-1.418	0.0106	5	Cytoplasm	transporter
SLC25A26	--	ILMN_213603	-1.325	0.035		unknown	other
SLC25A27	solute carrier family 25, member 27	ILMN_216392	1.276	0.0409	20	Cytoplasm	transporter
SLC25A33	solute carrier family 25 (pyrimidine nucleotide carrier), member 33	ILMN_223224	-1.355	0.0152		Cytoplasm	other
SLC25A38	solute carrier family 25, member 38	ILMN_211336	-1.376	0.011		unknown	other
SLC27A3	solute carrier family 27 (fatty acid transporter), member 3	ILMN_222312	-1.675	0.0174		Cytoplasm	transporter
SLC2A6	--	ILMN_211726	-1.471	0.00475	10	Plasma Membrane	transporter
SLC35B1	solute carrier family 35, member B1	ILMN_193238	1.28	0.0328		Cytoplasm	transporter
SLC35B3	solute carrier family 35, member B3	ILMN_210054	1.296	0.0343		Cytoplasm	other
SLC35F6	solute carrier family 35, member F6	ILMN_211465	-1.328	0.0166		Cytoplasm	other
SLC37A3	--	ILMN_219771	1.473	0.0124		unknown	other
SLC38A2	solute carrier family 38, member 2	ILMN_217242	1.564	0.0251	20	Plasma Membrane	transporter
SLC40A1	solute carrier family 40 (iron-regulated transporter), member 1	ILMN_222315	1.278	0.0299	17	Plasma Membrane	transporter
SLC44A1	solute carrier family 44, member 1	ILMN_219323	-1.404	0.00609		Plasma Membrane	transporter
SLC44A2	solute carrier family 44, member 2	ILMN_209839	1.718	0.00517		Extracellular Space	transporter
SLC48A1	solute carrier family 48 (heme transporter), member 1	ILMN_216911	-1.292	0.0197		unknown	other
SLC9A9	solute carrier family 9, subfamily A (NHE9, cation proton antiporter 9), member 9	ILMN_213445	1.828	0.00372		Cytoplasm	transporter
SLFN12	schlafen family member 12	ILMN_222964	-1.471	0.0202	23	Nucleus	enzyme
SLIT2	slit homolog 2 (Drosophila)	ILMN_186672	1.278	0.0427	16	Extracellular Space	other
SMAD1	SMAD family member 1	--				Nucleus	transcription regulator
SMAD3	SMAD family member 3	ILMN_227724	1.345	0.0496	23	Nucleus	transcription regulator
SMAD4	SMAD family member 4	--				Nucleus	transcription regulator
SMAD7	SMAD family member 7	--				Nucleus	transcription regulator
Smad	--	--			7	Nucleus	complex
SMAD1/5	--	--			9	Cytoplasm	group
Smad1/5/8	--	--			7	Cytoplasm	group
Smad2/3	--	--			15	Cytoplasm	group
SMARCA4	SWI/SNF related, matrix associated, actin dependent regulator of chromatin, subfamily a, member 4	--				Nucleus	transcription regulator
SMARCB1	SWI/SNF related, matrix associated, actin dependent regulator of chromatin, subfamily b, member 1	--				Nucleus	transcription regulator
SMARCC1	SWI/SNF related, matrix associated, actin dependent regulator of chromatin, subfamily c, member 1	ILMN_210236	1.581	0.0163	7	Nucleus	transcription regulator
SMARCD3	SWI/SNF related, matrix associated, actin dependent regulator of chromatin, subfamily d, member 3	--				Nucleus	transcription regulator
SMC3	structural maintenance of chromosomes 3	ILMN_210153	-1.361	0.0366	14	Nucleus	other
SMCHD1	structural maintenance of chromosomes flexible hinge domain containing 1	ILMN_235862	-1.414	0.00622		Nucleus	other
SMOOTH MUSCLE ACTIN	--	--			7	unknown	group
SMPDL3B	sphingomyelin phosphodiesterase, acid-like 3B	ILMN_210171	-1.616	0.00407	2	Extracellular Space	enzyme
SNAI1	snail homolog 1 (Drosophila)	--				Nucleus	transcription regulator
SNAP23	synaptosomal-associated protein, 23kDa	ILMN_215437	1.314	0.0167		Plasma Membrane	transporter
SNCG	synuclein, gamma (breast cancer-specific protein 1)	ILMN_209715	-1.292	0.0409		Cytoplasm	other
SNRNP25	small nuclear ribonucleoprotein 25kDa (U11/U12)	ILMN_240673	-1.435	0.0114	4	Nucleus	other
SNRNP35	small nuclear ribonucleoprotein 35kDa (U11/U12)	ILMN_217491	-1.314	0.031	4	Nucleus	other
snRNP	--	--			4	Plasma Membrane	complex
SNTB2	syntrophin, beta 2 (dystrophin-associated protein A1, 59kDa, basic component 2)	ILMN_218207	1.86	0.0294	1	Plasma Membrane	other
SNUPN	snurportin 1	ILMN_216380	-1.382	0.0118	3	Nucleus	other
SNX9	sorting nexin 9	ILMN_213258	1.395	0.0359	11	Cytoplasm	transporter
SNX14	--	ILMN_211759	1.463	0.027	17	unknown	transporter
SNX15	sorting nexin 15	ILMN_212650	-1.317	0.04	2	Cytoplasm	transporter
SOBP	sine oculis binding protein homolog (Drosophila)	ILMN_215551	1.613	0.00322		Nucleus	other
Sod	--	--			23	Cytoplasm	group
SOX2	SRY (sex determining region Y)-box 2	--				Nucleus	transcription regulator
SOX4	SRY (sex determining region Y)-box 4	ILMN_233319	1.454	0.0408	15	Nucleus	transcription regulator
SP1	Sp1 transcription factor	--				Nucleus	transcription regulator
SP3	Sp3 transcription factor	--				Nucleus	transcription regulator
SP8	Sp8 transcription factor	ILMN_215338	-1.387	0.00726		Nucleus	other
SPAG9	--	ILMN_209773	1.293	0.0201	3	Plasma Membrane	other
SPARC	secreted protein, acidic, cysteine-rich (osteonectin)	ILMN_257785	1.442	0.0204	24	Extracellular Space	other
SPATA24	--	ILMN_259993	-1.355	0.0275		unknown	other
SPC24 (includes EG:147841)	--	ILMN_211419	-1.319	0.0214	6	Cytoplasm	other
SPDEF	SAM pointed domain containing ets transcription factor	--				Nucleus	transcription regulator
Spectrin	--	--			11	unknown	group
SPP1 (includes EG:20750)	secreted phosphoprotein 1	ILMN_218026	1.349	0.00924	23	Extracellular Space	cytokine
SPPL2A	signal peptide peptidase like 2A	ILMN_220370	1.309	0.0484		Plasma Membrane	peptidase
Sprr1a	small proline-rich protein 1A	ILMN_215020	-1.978	0.00025		Cytoplasm	other
SPRR2A (includes others)	--	ILMN_258141	-1.729	0.000459	20	Cytoplasm	other
SPRY4	sprouty homolog 4 (Drosophila)	ILMN_220989	1.439	0.047	9	Plasma Membrane	other
SPTBN1	spectrin, beta, non-erythrocytic 1	ILMN_215683	1.742	0.0124	11	Plasma Membrane	other
SPTY2D1	SPT2, Suppressor of Ty, domain containing 1 (S. cerevisiae)	ILMN_212386	1.299	0.0496		unknown	other
SQRDL	sulfide quinone reductase-like (yeast)	ILMN_223305	1.482	0.004	5	Cytoplasm	enzyme
SRC	--	--			2	Cytoplasm	group
SRF	serum response factor (c-fos serum response element-binding transcription factor)	--				Nucleus	transcription regulator
SRPX2	sushi-repeat containing protein, X-linked 2	ILMN_214124	1.3	0.0242	11	Cytoplasm	other
SRSF7	serine/arginine-rich splicing factor 7	ILMN_212081	1.463	0.0433	2	Nucleus	other
SRXN1	sulfiredoxin 1	ILMN_216099	1.303	0.0434		Cytoplasm	enzyme
SS18L1	synovial sarcoma translocation gene on chromosome 18-like 1	ILMN_220742	-1.369	0.014	4	Nucleus	transcription regulator
SSBP2	single-stranded DNA binding protein 2	ILMN_215622	1.282	0.0304	11	Nucleus	transcription regulator
SSSCA1	Sjogren syndrome/scleroderma autoantigen 1	ILMN_217152	-1.457	0.00918	13	unknown	other
ST3GAL5	ST3 beta-galactoside alpha-2,3-sialyltransferase 5	ILMN_219818	1.407	0.0167	17	Cytoplasm	enzyme
STAM	signal transducing adaptor molecule (SH3 domain and ITAM motif) 1	ILMN_216238	1.408	0.0466		Cytoplasm	other
STAT2	signal transducer and activator of transcription 2, 113kDa	ILMN_215301	-1.456	0.00499	12	Nucleus	transcription regulator
STAT	--	--			1	Nucleus	group
STAT5A	signal transducer and activator of transcription 5A	ILMN_216358	-1.31	0.021	1	Nucleus	transcription regulator
STIP1	stress-induced-phosphoprotein 1	ILMN_210273	-1.285	0.0338		Cytoplasm	other
STK3	serine/threonine kinase 3	ILMN_232455	1.35	0.0292		Cytoplasm	kinase
STK19	serine/threonine kinase 19	ILMN_214568	-1.343	0.0497	4	Nucleus	kinase
STMN4	stathmin-like 4	ILMN_208923	-1.241	0.0453	15	Cytoplasm	other
STOM	stomatin	ILMN_212469	1.529	0.00541	3	Plasma Membrane	other
STOML2	stomatin (EPB72)-like 2	ILMN_220419	-1.35	0.0358	13	Plasma Membrane	other
STRBP	spermatid perinuclear RNA binding protein	ILMN_218897	-1.316	0.0424	7	Cytoplasm	other
STRIP2	striatin interacting protein 2	ILMN_232841	-1.301	0.0272		Cytoplasm	other
STXBP2	syntaxin binding protein 2	ILMN_215294	-1.491	0.0174	23	Plasma Membrane	transporter
SUB1 (includes EG:10923)	SUB1 homolog (S. cerevisiae)	ILMN_208925	-1.445	0.0456	13	Nucleus	transcription regulator
sulfotransferase	--	--			9	Nucleus	group
SUOX	sulfite oxidase	ILMN_218744	-1.468	0.0112		Cytoplasm	enzyme
SUPT16H	suppressor of Ty 16 homolog (S. cerevisiae)	--				Nucleus	transcription regulator
SUPT3H	suppressor of Ty 3 homolog (S. cerevisiae)	ILMN_221247	-1.512	0.0154	6	Nucleus	transcription regulator
SUV420H1	suppressor of variegation 4-20 homolog 1 (Drosophila)	ILMN_232745	1.302	0.0392	25	Nucleus	enzyme
SWAP70	SWAP switching B-cell complex 70kDa subunit	ILMN_220815	-1.529	0.0207		Cytoplasm	other
SWT1 (includes EG:289088)	SWT1 RNA endoribonuclease homolog (S. cerevisiae)	ILMN_212920	-1.324	0.0367	19	unknown	other
SYNM	synemin, intermediate filament protein	ILMN_246723	1.407	0.00699		Cytoplasm	other
TAB2/TAB3	--	--			14	Cytoplasm	group
TADA1	transcriptional adaptor 1	ILMN_217153	1.318	0.0495	6	unknown	transcription regulator
TADA3	transcriptional adaptor 3	ILMN_192612	-1.296	0.037	6	Nucleus	transcription regulator
TAF4	TAF4 RNA polymerase II, TATA box binding protein (TBP)-associated factor, 135kDa	--				Nucleus	transcription regulator
TAF5	TAF5 RNA polymerase II, TATA box binding protein (TBP)-associated factor, 100kDa	ILMN_211685	-1.497	0.0111	6	Nucleus	transcription regulator
Taf	--	--			6	Nucleus	complex
TAF10 (includes EG:216185)	TAF10 RNA polymerase II, TATA box binding protein (TBP)-associated factor, 30kDa	ILMN_219837	-1.353	0.0418	6	Nucleus	transcription regulator
TAF12 (includes EG:386637)	TAF12 RNA polymerase II, TATA box binding protein (TBP)-associated factor, 20kDa	ILMN_213653	-1.364	0.019	6	Nucleus	transcription regulator
TAF3 (includes EG:209361)	TAF3 RNA polymerase II, TATA box binding protein (TBP)-associated factor, 140kDa	ILMN_248899	1.372	0.0488	6	Nucleus	transcription regulator
TAF4B	--	--				unknown	other
TAGLN	transgelin	ILMN_188353	1.366	0.0187	7	Cytoplasm	other
TALDO1	transaldolase 1	ILMN_216777	-1.309	0.0197		Cytoplasm	enzyme
TBC1D14	TBC1 domain family, member 14	ILMN_210589	1.435	0.0368		Extracellular Space	other
TBC1D10A	TBC1 domain family, member 10A	ILMN_216886	-1.38	0.00682	21	Plasma Membrane	other
TBL1X	transducin (beta)-like 1X-linked	ILMN_193533	1.631	0.0382		Nucleus	transcription regulator
TBX2	T-box 2	--				Nucleus	transcription regulator
TBX18	T-box 18	ILMN_192017	1.364	0.0157		Nucleus	transcription regulator
TCF3	transcription factor 3	--				Nucleus	transcription regulator
TCF4	transcription factor 4	--				Nucleus	transcription regulator
TCF7	transcription factor 7 (T-cell specific, HMG-box)	--				Nucleus	transcription regulator
TCF12	transcription factor 12	ILMN_216747	1.238	0.0468	7	Nucleus	transcription regulator
TCF19	transcription factor 19	ILMN_212294	-1.345	0.0293	1	Nucleus	transcription regulator
TCF25	transcription factor 25 (basic helix-loop-helix)	ILMN_258522	2.307	0.00962		Nucleus	transcription regulator
TCF/LEF	--	--			5	Nucleus	group
TCF7L1	transcription factor 7-like 1 (T-cell specific, HMG-box)	--				Nucleus	transcription regulator
TCF7L2	transcription factor 7-like 2 (T-cell specific, HMG-box)	--				Nucleus	transcription regulator
TCR	--	--			20	Plasma Membrane	complex
TDRD3	tudor domain containing 3	ILMN_214678	1.488	0.00947	1	Nucleus	transcription regulator
Tenascin	--	--			11	unknown	group
TENM3	teneurin transmembrane protein 3	ILMN_217240	1.395	0.0137		Plasma Membrane	other
TET2	tet methylcytosine dioxygenase 2	ILMN_189509	1.568	0.0294		unknown	other
TEX2	testis expressed 2	ILMN_220771	-1.337	0.0388		unknown	other
TFAP2C	transcription factor AP-2 gamma (activating enhancer binding protein 2 gamma)	--				Nucleus	transcription regulator
TFDP1	transcription factor Dp-1	--				Nucleus	transcription regulator
TFIIA	--	--			6	Nucleus	complex
TFIIH	--	--			13	Nucleus	complex
TFPT	TCF3 (E2A) fusion partner (in childhood Leukemia)	ILMN_212710	-1.443	0.02	8	Nucleus	other
TG	thyroglobulin	ILMN_215388	-1.415	0.0392	12	Extracellular Space	other
Tgf beta	--	--			23	Extracellular Space	group
Tgf beta receptor	--	--			12	Plasma Membrane	complex
TGFBR1	transforming growth factor, beta receptor 1	ILMN_210148	-1.606	0.00427	23	Plasma Membrane	kinase
TGFBR2	transforming growth factor, beta receptor II (70/80kDa)	ILMN_221064	1.728	0.0069	23	Plasma Membrane	kinase
TGFBR	--	--			15	Plasma Membrane	group
TGM2	transglutaminase 2 (C polypeptide, protein-glutamine-gamma-glutamyltransferase)	ILMN_218177	-1.553	0.0123	19	Cytoplasm	enzyme
TH2 Cytokine	--	--			25	unknown	group
THAP7	THAP domain containing 7	ILMN_219006	-1.448	0.041	25	Nucleus	transcription regulator
THBS2	thrombospondin 2	ILMN_213253	1.245	0.0475	15	Extracellular Space	other
TIMM50	--	ILMN_215492	-1.476	0.00557	14	Cytoplasm	phosphatase
TIP60	--	--			8	unknown	complex
TIRAP	toll-interleukin 1 receptor (TIR) domain containing adaptor protein	ILMN_212089	-1.318	0.0247	20	Cytoplasm	other
TLE1	transducin-like enhancer of split 1 (E(sp1) homolog, Drosophila)	ILMN_209808	1.465	0.0436	7	Nucleus	transcription regulator
TLE2	transducin-like enhancer of split 2 (E(sp1) homolog, Drosophila)	ILMN_184889	1.505	0.0454	7	Nucleus	transcription regulator
TMED2	transmembrane emp24 domain trafficking protein 2	ILMN_213666	1.674	0.00662	3	Cytoplasm	transporter
TMEM47	transmembrane protein 47	ILMN_238711	1.654	0.00776		Plasma Membrane	other
TMEM53	transmembrane protein 53	ILMN_215216	-1.316	0.0231		unknown	other
TMEM66	transmembrane protein 66	ILMN_222214	1.553	0.0102	2	unknown	other
TMEM107	transmembrane protein 107	ILMN_235377	-1.336	0.0181		unknown	other
TMEM150A	transmembrane protein 150A	ILMN_214912	1.59	0.0291		unknown	other
TMEM9B	--	ILMN_214538	1.703	0.00698	16	Plasma Membrane	other
TMTC4	transmembrane and tetratricopeptide repeat containing 4	ILMN_225443	1.284	0.0497	1	unknown	other
TNC	--	ILMN_185280	2.199	0.00235	11	Extracellular Space	other
Tnf	--	--			14	unknown	group
TNFAIP8L2	tumor necrosis factor, alpha-induced protein 8-like 2	ILMN_214932	-1.778	0.0026	17	unknown	other
TNFRSF1A	tumor necrosis factor receptor superfamily, member 1A	ILMN_187456	1.828	0.0433	14	Plasma Membrane	transmembrane receptor
Tnfrsf22/Tnfrsf23	tumor necrosis factor receptor superfamily, member 22	ILMN_243663	1.465	0.0465	10	Plasma Membrane	transmembrane receptor
TNNI2	troponin I type 2 (skeletal, fast)	ILMN_191670	-2.082	4.19e-05		Cytoplasm	enzyme
TNNT1	troponin T type 1 (skeletal, slow)	ILMN_189308	-1.784	0.000442	1	Cytoplasm	other
TNNT3	troponin T type 3 (skeletal, fast)	ILMN_190311	-1.698	0.00271	3	Cytoplasm	other
TNRC6A	trinucleotide repeat containing 6A	ILMN_185191	1.376	0.0123	3	Nucleus	other
TNRC6B	trinucleotide repeat containing 6B	ILMN_207463	1.655	0.00118	16	unknown	other
TOP1	topoisomerase (DNA) I	ILMN_184540	1.527	0.00692	2	Nucleus	enzyme
TP53	tumor protein p53	--				Nucleus	transcription regulator
TP63	tumor protein p63	--				Nucleus	transcription regulator
TP53BP1	tumor protein p53 binding protein 1	ILMN_186208	1.257	0.0304	17	Nucleus	transcription regulator
TPK1	thiamin pyrophosphokinase 1	ILMN_187239	1.403	0.0387		Cytoplasm	kinase
TRAM1	translocation associated membrane protein 1	ILMN_192424	1.769	0.0111		Cytoplasm	other
TRIB3	tribbles homolog 3 (Drosophila)	ILMN_184853	-1.521	0.0144		Nucleus	kinase
TRIM2	tripartite motif containing 2	ILMN_187599	1.508	0.028	9	Cytoplasm	enzyme
TRIM29	tripartite motif containing 29	ILMN_185267	-1.745	0.000162	25	Cytoplasm	transcription regulator
TRIM33	tripartite motif containing 33	ILMN_188197	1.366	0.0133	11	Nucleus	transcription regulator
TRIT1	tRNA isopentenyltransferase 1	ILMN_195969	-1.327	0.0398		Cytoplasm	enzyme
TRPS1	trichorhinophalangeal syndrome I	ILMN_190025	1.37	0.0184		Nucleus	transcription regulator
TRPT1	tRNA phosphotransferase 1	ILMN_186935	-1.426	0.027		unknown	enzyme
TRUB2	--	ILMN_188391	1.428	0.0138	1	unknown	enzyme
TSH	--	--			22	Plasma Membrane	complex
TSN	translin	ILMN_187695	1.263	0.0459	15	Nucleus	other
TSPAN3	tetraspanin 3	ILMN_189492	1.413	0.0332		Plasma Membrane	other
TSPAN6	tetraspanin 6	ILMN_194821	1.309	0.0251		Plasma Membrane	other
TSPAN32	--	ILMN_218079	-1.651	0.0321		unknown	other
TSSC1	tumor suppressing subtransferable candidate 1	ILMN_188980	-1.26	0.0362		unknown	other
TTC3	tetratricopeptide repeat domain 3	ILMN_187235	1.581	0.0138	22	Cytoplasm	enzyme
TTC33	tetratricopeptide repeat domain 33	ILMN_211412	1.48	0.0482		unknown	other
TTLL1	tubulin tyrosine ligase-like family, member 1	ILMN_184178	-1.841	0.000239		Extracellular Space	enzyme
TTLL4	tubulin tyrosine ligase-like family, member 4	ILMN_251220	-1.415	0.03		unknown	enzyme
TUBG1	tubulin, gamma 1	ILMN_184611	-1.501	0.0227	8	Cytoplasm	other
TUFM	Tu translation elongation factor, mitochondrial	ILMN_189570	-1.306	0.0197	17	Cytoplasm	translation regulator
TXNRD2	thioredoxin reductase 2	ILMN_185151	-1.501	0.0249	19	Cytoplasm	enzyme
TYK2	tyrosine kinase 2	ILMN_188786	1.433	0.042		Plasma Membrane	kinase
TYRO3	TYRO3 protein tyrosine kinase	ILMN_188115	1.417	0.0266	16	Plasma Membrane	kinase
TYW1	tRNA-yW synthesizing protein 1 homolog (S. cerevisiae)	ILMN_242071	-1.26	0.0419		unknown	other
UBA1	ubiquitin-like modifier activating enzyme 1	ILMN_185830	1.692	0.0235	18	Cytoplasm	enzyme
UBE2	--	--			10	Cytoplasm	group
Ube3	--	--			18	unknown	group
UBE2E1	ubiquitin-conjugating enzyme E2E 1	ILMN_191348	1.356	0.0452	18	Cytoplasm	enzyme
UBE2G1	ubiquitin-conjugating enzyme E2G 1	ILMN_187383	1.487	0.0235	18	Cytoplasm	enzyme
UBE2J2	ubiquitin-conjugating enzyme E2, J2	ILMN_188182	1.303	0.0273	18	Cytoplasm	enzyme
UBE2L6	ubiquitin-conjugating enzyme E2L 6	ILMN_185980	1.276	0.0474	18	Cytoplasm	enzyme
UBE2N	ubiquitin-conjugating enzyme E2N	ILMN_193206	-1.427	0.00593	18	Cytoplasm	enzyme
UBE2Q2	ubiquitin-conjugating enzyme E2Q family member 2	ILMN_211956	1.5	0.00208	3	unknown	enzyme
UBE3A	ubiquitin protein ligase E3A	ILMN_184167	1.632	0.00899	18	Nucleus	enzyme
UBE4A	ubiquitination factor E4A	ILMN_185261	1.315	0.0272	2	Cytoplasm	enzyme
Ubiquitin	--	--			18	Cytoplasm	group
UFSP1	UFM1-specific peptidase 1 (non-functional)	ILMN_210449	-1.739	0.00278		unknown	enzyme
UHRF2	ubiquitin-like with PHD and ring finger domains 2, E3 ubiquitin protein ligase	ILMN_186272	1.606	0.0462		Nucleus	enzyme
UPK1A	uroplakin 1A	ILMN_254330	-1.284	0.0309		Plasma Membrane	other
UPP1	uridine phosphorylase 1	ILMN_187510	-1.656	0.00382	12	Cytoplasm	enzyme
USP1	ubiquitin specific peptidase 1	ILMN_185240	2.127	0.0218	24	Cytoplasm	peptidase
USP38	ubiquitin specific peptidase 38	ILMN_185042	1.252	0.0406	24	unknown	peptidase
USP45	ubiquitin specific peptidase 45	ILMN_215319	-1.482	0.0294	24	unknown	peptidase
USP46	ubiquitin specific peptidase 46	ILMN_217319	1.498	0.0357	24	unknown	peptidase
USP9X	ubiquitin specific peptidase 9, X-linked	ILMN_190452	1.962	0.0129	24	Plasma Membrane	peptidase
UTP11L	UTP11-like, U3 small nucleolar ribonucleoprotein, (yeast)	ILMN_220301	-1.386	0.0116	1	Nucleus	other
UXT	ubiquitously-expressed, prefoldin-like chaperone	ILMN_185441	-1.536	0.0291		Cytoplasm	other
VAC14	Vac14 homolog (S. cerevisiae)	ILMN_218017	-1.494	0.00366	3	Cytoplasm	other
Vacuolar H+ ATPase	--	--			10	Cytoplasm	complex
VAMP1	vesicle-associated membrane protein 1 (synaptobrevin 1)	ILMN_187878	-1.383	0.0103	7	Plasma Membrane	transporter
VDR	vitamin D (1,25- dihydroxyvitamin D3) receptor	ILMN_187559	1.735	0.00448		Nucleus	transcription regulator
Vegf	--	--			8	Cytoplasm	group
VGLL4	vestigial like 4 (Drosophila)	ILMN_192815	1.57	0.00686		Nucleus	other
VMP1	vacuole membrane protein 1	ILMN_209017	1.511	0.0056		Plasma Membrane	other
VPS53	vacuolar protein sorting 53 homolog (S. cerevisiae)	ILMN_213797	-1.401	0.0433		Cytoplasm	other
VRK2	vaccinia related kinase 2	ILMN_189288	-1.339	0.0337	9	Nucleus	kinase
WASF2	WAS protein family, member 2	ILMN_190997	1.537	0.0294		Cytoplasm	other
WDR77	WD repeat domain 77	ILMN_214857	-1.369	0.0429	2	Nucleus	transcription regulator
WISP1	WNT1 inducible signaling pathway protein 1	ILMN_188567	2.294	0.00274	11	Extracellular Space	other
WLS	wntless homolog (Drosophila)	ILMN_224686	1.439	0.0124		Cytoplasm	other
WNK1	WNK lysine deficient protein kinase 1	ILMN_208893	1.845	0.0316	3	Cytoplasm	kinase
WT1	Wilms tumor 1	--				Nucleus	transcription regulator
XBP1	X-box binding protein 1	--				Nucleus	transcription regulator
XPNPEP1	X-prolyl aminopeptidase (aminopeptidase P) 1, soluble	ILMN_185665	1.587	0.0179		Cytoplasm	peptidase
XRCC6	X-ray repair complementing defective repair in Chinese hamster cells 6	ILMN_210641	-1.297	0.027	2	Nucleus	enzyme
XRN2	5'-3' exoribonuclease 2	ILMN_185494	1.419	0.0314		Nucleus	enzyme
YBEY	ybeY metallopeptidase (putative)	ILMN_215515	-1.435	0.00507	22	Cytoplasm	other
YBX1	Y box binding protein 1	--				Nucleus	transcription regulator
YIF1A	Yip1 interacting factor homolog A (S. cerevisiae)	ILMN_185962	-1.372	0.0176		Cytoplasm	other
YTHDF2	YTH domain family, member 2	ILMN_191979	1.382	0.0301	4	unknown	other
YWHAZ	tyrosine 3-monooxygenase/tryptophan 5-monooxygenase activation protein, zeta polypeptide	ILMN_188261	1.447	0.0166	20	Cytoplasm	enzyme
YY1	YY1 transcription factor	--				Nucleus	transcription regulator
ZAK	sterile alpha motif and leucine zipper containing kinase AZK	ILMN_209369	1.79	0.000261		Cytoplasm	kinase
ZBED5	zinc finger, BED-type containing 5	ILMN_211605	-1.434	0.0351		Nucleus	other
ZBTB16	zinc finger and BTB domain containing 16	--				Nucleus	transcription regulator
ZBTB17	zinc finger and BTB domain containing 17	--				Nucleus	transcription regulator
ZC3H13	zinc finger CCCH-type containing 13	ILMN_217193	3.053	0.015	12	unknown	other
ZC4H2	zinc finger, C4H2 domain containing	ILMN_240572	1.454	0.0209	20	unknown	other
ZDHHC13	zinc finger, DHHC-type containing 13	ILMN_189983	1.664	0.0419		Nucleus	transcription regulator
ZEB1	zinc finger E-box binding homeobox 1	ILMN_191183	1.263	0.0464	25	Nucleus	transcription regulator
ZFP91	ZFP91 zinc finger protein	ILMN_254970	1.47	0.022	12	Nucleus	transcription regulator
Zfp101	zinc finger protein 101	ILMN_195901	1.517	0.00247		Nucleus	other
Zfp758	--	ILMN_211100	1.478	0.00538		unknown	other
ZFYVE21	zinc finger, FYVE domain containing 21	ILMN_194694	-1.273	0.0362	6	unknown	other
ZGPAT	zinc finger, CCCH-type with G patch domain	ILMN_219500	-1.371	0.0194	3	Nucleus	transcription regulator
ZMAT2	zinc finger, matrin-type 2	ILMN_184337	-1.303	0.044	14	Nucleus	other
ZMIZ1	zinc finger, MIZ-type containing 1	ILMN_192125	1.734	0.0373	23	Nucleus	other
ZMYND11	zinc finger, MYND-type containing 11	ILMN_185081	1.522	0.00941	10	Nucleus	other
ZNF24	zinc finger protein 24	ILMN_184755	1.538	0.0343	8	Nucleus	transcription regulator
ZNF217	zinc finger protein 217	--				Nucleus	transcription regulator
ZNF326	zinc finger protein 326	ILMN_187315	2.346	0.0153		Nucleus	transcription regulator
ZNF410	zinc finger protein 410	ILMN_189001	1.403	0.0131		Nucleus	other
ZNF446	zinc finger protein 446	ILMN_213823	-1.557	0.0198	8	Nucleus	transcription regulator
ZNF516	zinc finger protein 516	ILMN_190678	1.512	0.00197		Nucleus	other
ZNF566	zinc finger protein 566	ILMN_188432	-1.355	0.0267	19	Nucleus	other
ZNF440/ZNF808	zinc finger protein 932	ILMN_209085	-1.326	0.0262	14	Nucleus	other
ZNF600/ZNF888	--	ILMN_228043	-1.309	0.0448	18	Nucleus	other
ZNRD1-AS1	--	ILMN_214248	-1.27	0.0264		unknown	other
ZSWIM3	zinc finger, SWIM-type containing 3	ILMN_194057	-1.441	0.0263		unknown	other
ZWILCH	zwilch kinetochore protein	ILMN_214102	-1.33	0.0391		Nucleus	other
ZZZ3	--	ILMN_185129	1.281	0.0453	6	unknown	other

## Sheet: Day3 EtOH vs Ctrl Diff Exp
Â© 2000-2013 Ingenuity Systems, Inc. All rights reserved.
Symbol	Entrez Gene Name	Illumina	Fold Change	p-value	Networks	Location	Type(s)
7S NGF	--	--			7	unknown	complex
14-3-3	--	--			6	Cytoplasm	group
A4GALT	alpha 1,4-galactosyltransferase	ILMN_259595	-1.401	0.029		Cytoplasm	enzyme
ABCA2	ATP-binding cassette, sub-family A (ABC1), member 2	ILMN_217934	-1.356	0.0272	11	Plasma Membrane	transporter
ABCA3	ATP-binding cassette, sub-family A (ABC1), member 3	ILMN_241076	1.376	0.0117	9	Plasma Membrane	transporter
ABCA7	ATP-binding cassette, sub-family A (ABC1), member 7	ILMN_219788	-1.297	0.0267		Plasma Membrane	transporter
Abcb1b	ATP-binding cassette, sub-family B (MDR/TAP), member 1B	ILMN_212008	-1.47	0.00417	8	Plasma Membrane	transporter
Abpa (includes others)	--	--			9	Extracellular Space	other
Abpb (includes others)	--	ILMN_209813	1.238	0.0352	9	Extracellular Space	other
ABTB1	ankyrin repeat and BTB (POZ) domain containing 1	ILMN_218728	1.301	0.0465	6	Cytoplasm	translation regulator
ACAA2	acetyl-CoA acyltransferase 2	ILMN_211418	1.464	0.00333		Cytoplasm	enzyme
ACAD8	acyl-CoA dehydrogenase family, member 8	ILMN_211372	1.336	0.0103	23	Cytoplasm	enzyme
ACAD10	acyl-CoA dehydrogenase family, member 10	ILMN_221698	-1.298	0.00673		Cytoplasm	enzyme
Acad12	acyl-Coenzyme A dehydrogenase family, member 12	ILMN_214093	-1.285	0.0449		Cytoplasm	enzyme
ACAT2	acetyl-CoA acetyltransferase 2	ILMN_217761	-1.299	0.01	8	Cytoplasm	enzyme
AChR	--	--			19	Plasma Membrane	complex
ACOT9	--	ILMN_222487	-1.375	0.0031	13	Cytoplasm	enzyme
ACOX3	acyl-CoA oxidase 3, pristanoyl	ILMN_221434	1.309	0.024		Cytoplasm	enzyme
ACP2	acid phosphatase 2, lysosomal	ILMN_227946	1.333	0.00992	5	Cytoplasm	phosphatase
ACSL3	acyl-CoA synthetase long-chain family member 3	ILMN_250023	-1.301	0.0084	1	Cytoplasm	enzyme
ACSS2	acyl-CoA synthetase short-chain family member 2	ILMN_216644	-1.382	0.003	21	Cytoplasm	enzyme
ACTA1	actin, alpha 1, skeletal muscle	ILMN_221671	1.409	0.00325	11	Cytoplasm	other
ACTC1	actin, alpha, cardiac muscle 1	ILMN_209757	-1.303	0.0192	11	Cytoplasm	enzyme
Actg2	--	ILMN_210831	1.335	0.00917	23	Cytoplasm	other
Actin	--	--			23	Cytoplasm	group
ACTN3	--	ILMN_219398	-1.462	0.000498	1	Cytoplasm	other
ACTN4	actinin, alpha 4	ILMN_212299	-1.221	0.0299	23	Cytoplasm	other
ADAMTS2	ADAM metallopeptidase with thrombospondin type 1 motif, 2	ILMN_210818	1.557	0.000189	15	Extracellular Space	peptidase
ADAMTS4	ADAM metallopeptidase with thrombospondin type 1 motif, 4	ILMN_214117	1.385	0.00172	9,15	Extracellular Space	peptidase
Adaptor protein 1	--	--			14	Cytoplasm	complex
ADARB1	adenosine deaminase, RNA-specific, B1	ILMN_192272	1.314	0.0282	7	Nucleus	enzyme
ADSSL1	adenylosuccinate synthase like 1	ILMN_210075	-1.805	0.00021		Cytoplasm	enzyme
AEBP1	AE binding protein 1	ILMN_216508	1.307	0.00753	18	Nucleus	peptidase
AFF4	AF4/FMR2 family, member 4	ILMN_219703	-1.304	0.0349	20	Nucleus	transcription regulator
AGAP1	ArfGAP with GTPase domain, ankyrin repeat and PH domain 1	ILMN_224681	-1.22	0.0359	18	Cytoplasm	enzyme
AGRN	agrin	ILMN_193873	-1.23	0.0436	19	Plasma Membrane	other
AHCTF1	AT hook containing transcription factor 1	ILMN_184300	-1.456	0.000551	3	Nucleus	transcription regulator
AHR	aryl hydrocarbon receptor	--				Nucleus	ligand-dependent nuclear receptor
Ahr-aryl hydrocarbon-Arnt	--	--			13	Nucleus	complex
AIG1	androgen-induced 1	ILMN_192757	-1.537	0.0369		unknown	other
AIM1	absent in melanoma 1	ILMN_208931	-1.463	0.00417		Extracellular Space	other
ALDH	--	--			13	Nucleus	group
ALDH1L2	aldehyde dehydrogenase 1 family, member L2	ILMN_222938	-1.895	6.36e-05	13	Cytoplasm	enzyme
ALDH3A1	aldehyde dehydrogenase 3 family, member A1	ILMN_223471	1.388	0.00895	9,13	Cytoplasm	enzyme
ALDH3B1	aldehyde dehydrogenase 3 family, member B1	ILMN_214234	-1.329	0.0177	13	Cytoplasm	enzyme
ALDH5A1	aldehyde dehydrogenase 5 family, member A1	ILMN_188455	1.22	0.0465	13	Cytoplasm	enzyme
ALG5	ALG5, dolichyl-phosphate beta-glucosyltransferase	ILMN_215506	1.229	0.0235	16	Cytoplasm	enzyme
Alp	--	--			5	unknown	group
Alpha actin	--	--			11	Cytoplasm	group
Alpha Actinin	--	--			23	Cytoplasm	group
Alpha catenin	--	--			15	Cytoplasm	group
Alpha tubulin	--	--			13	Cytoplasm	group
ALT	--	--			21	unknown	group
AMPK	--	--			17	Cytoplasm	complex
Androgen-AR	--	--			18	Nucleus	complex
Angiotensin II receptor type 1	--	--			7	Plasma Membrane	group
ANGPT1	angiopoietin 1	ILMN_210521	1.339	0.0222		Extracellular Space	growth factor
ANGPT2	angiopoietin 2	ILMN_213914	-1.375	0.00558	7	Extracellular Space	growth factor
ANGPT4	angiopoietin 4	ILMN_222129	1.502	0.00367	7	Extracellular Space	growth factor
ANGPTL4	angiopoietin-like 4	ILMN_185154	2.941	3.84e-07	7	Extracellular Space	other
ANK1	ankyrin 1, erythrocytic	ILMN_208704	-1.278	0.0139	11	Plasma Membrane	other
ANKH	ankylosis, progressive homolog (mouse)	ILMN_210121	1.508	0.00116	21	Plasma Membrane	transporter
ANLN	--	ILMN_209418	-1.329	0.0152	12	Cytoplasm	other
ANP32E	acidic (leucine-rich) nuclear phosphoprotein 32 family, member E	ILMN_220563	-1.227	0.0336	6	Nucleus	other
ANTXR1	anthrax toxin receptor 1	ILMN_217669	1.298	0.0412	10	Plasma Membrane	transmembrane receptor
Ap1	--	--			21	Nucleus	complex
AP-3	--	--			18	unknown	complex
Ap2 alpha	--	--			11	Plasma Membrane	group
AP2B1	adaptor-related protein complex 2, beta 1 subunit	ILMN_211225	-1.426	0.0411	4	Cytoplasm	transporter
AP3M2	adaptor-related protein complex 3, mu 2 subunit	ILMN_211220	1.323	0.0433	18	Cytoplasm	transporter
APBB1	amyloid beta (A4) precursor protein-binding, family B, member 1 (Fe65)	--				Cytoplasm	transcription regulator
APC	--	--			10	Cytoplasm	complex
APCDD1	adenomatosis polyposis coli down-regulated 1	ILMN_220735	1.384	0.0127	6	Plasma Membrane	other
AQP5	aquaporin 5	ILMN_217154	1.737	0.000149	9,18	Plasma Membrane	transporter
AQP11	aquaporin 11	ILMN_216379	1.801	0.00232	1	Plasma Membrane	transporter
AR	androgen receptor	--				Nucleus	ligand-dependent nuclear receptor
AREG/AREGB	amphiregulin	ILMN_217903	-1.519	0.000357		Extracellular Space	growth factor
ARHGEF2	Rho/Rac guanine nucleotide exchange factor (GEF) 2	ILMN_231580	-1.305	0.00973	12	Cytoplasm	other
ARHGEF3	Rho guanine nucleotide exchange factor (GEF) 3	ILMN_214179	-1.382	0.00492	12	Cytoplasm	other
ARHGEF15	Rho guanine nucleotide exchange factor (GEF) 15	ILMN_196599	-1.456	0.0482	12	Cytoplasm	other
ARHGEF	--	--			12	Cytoplasm	group
ARL4A	ADP-ribosylation factor-like 4A	ILMN_213010	1.521	0.00506	8	Nucleus	enzyme
ARL4C	--	ILMN_210890	1.301	0.00571	15	Nucleus	enzyme
ARL4D	ADP-ribosylation factor-like 4D	ILMN_212066	-1.31	0.0244	6	Nucleus	enzyme
ARNT2	aryl-hydrocarbon receptor nuclear translocator 2	--				Nucleus	transcription regulator
ASCL2	achaete-scute complex homolog 2 (Drosophila)	--				Nucleus	transcription regulator
ASIC1	acid-sensing (proton-gated) ion channel 1	ILMN_214008	1.687	0.000728		Plasma Membrane	ion channel
ASNS	asparagine synthetase (glutamine-hydrolyzing)	ILMN_213406	-1.532	0.0003	7	Cytoplasm	enzyme
ASPH	aspartate beta-hydroxylase	ILMN_209310	-1.339	0.019		Cytoplasm	enzyme
ASUN	asunder, spermatogenesis regulator	ILMN_210623	-1.313	0.0496		unknown	other
ATF2	activating transcription factor 2	ILMN_191646	1.488	0.00171	6	Nucleus	transcription regulator
ATF3	activating transcription factor 3	ILMN_211772	1.25	0.0259	6	Nucleus	transcription regulator
ATF4	activating transcription factor 4 (tax-responsive enhancer element B67)	--				Nucleus	transcription regulator
Atf	--	--			10	Nucleus	group
ATF6B	activating transcription factor 6 beta	ILMN_216153	1.228	0.0469	10	Nucleus	transcription regulator
ATG4C	autophagy related 4C, cysteine peptidase	ILMN_208629	1.423	0.0201	21	Cytoplasm	peptidase
ATL3	atlastin GTPase 3	ILMN_213285	1.331	0.0366		Cytoplasm	other
ATM	ataxia telangiectasia mutated	ILMN_214401	-1.483	0.00864	17	Nucleus	kinase
ATN1	atrophin 1	ILMN_223631	-1.291	0.0246	2	Nucleus	transcription regulator
ATP10A	ATPase, class V, type 10A	ILMN_220676	1.223	0.0263		Plasma Membrane	transporter
ATP1A2	ATPase, Na+/K+ transporting, alpha 2 polypeptide	ILMN_220489	-1.409	0.0421	11	Plasma Membrane	transporter
ATP1B1	ATPase, Na+/K+ transporting, beta 1 polypeptide	ILMN_223681	1.942	0.000121	11	Plasma Membrane	transporter
ATP2A1	--	ILMN_216061	-1.319	0.0116	5	Cytoplasm	transporter
ATP2B1	ATPase, Ca++ transporting, plasma membrane 1	ILMN_225051	-1.34	0.00532		Plasma Membrane	transporter
ATP5E	--	ILMN_210357	1.373	0.0282	21	Cytoplasm	transporter
ATP6V0D1	ATPase, H+ transporting, lysosomal 38kDa, V0 subunit d1	ILMN_210713	1.272	0.0109	21	Cytoplasm	transporter
ATP7A	ATPase, Cu++ transporting, alpha polypeptide	ILMN_219616	-1.429	0.0216	25	Plasma Membrane	transporter
ATPase	--	--			11	unknown	group
ATRAID	all-trans retinoic acid-induced differentiation factor	ILMN_200000	1.237	0.0274		Nucleus	other
ATXN3	ataxin 3	ILMN_211348	-1.413	0.0381	13	Nucleus	other
AUP1	ancient ubiquitous protein 1	ILMN_184268	1.318	0.0421	1	Cytoplasm	other
B-cell receptor	--	--			20	Plasma Membrane	complex
B3GNT1	UDP-GlcNAc:betaGal beta-1,3-N-acetylglucosaminyltransferase 1	ILMN_212261	1.224	0.0245	20	Cytoplasm	enzyme
BAALC	brain and acute leukemia, cytoplasmic	ILMN_184339	-1.409	0.00188		Cytoplasm	other
BACE2	beta-site APP-cleaving enzyme 2	ILMN_211339	1.326	0.00348	9	Cytoplasm	peptidase
BAHD1	bromo adjacent homology domain containing 1	ILMN_253102	-1.223	0.0342		Nucleus	other
BCL2	B-cell CLL/lymphoma 2	ILMN_209620	-1.313	0.035	25	Cytoplasm	transporter
BCL6	B-cell CLL/lymphoma 6	ILMN_222379	1.237	0.0358	14	Nucleus	transcription regulator
BCL2L1	BCL2-like 1	ILMN_214423	-1.249	0.0401	14	Cytoplasm	other
BCR	--	--			20	Plasma Membrane	complex
Beta adaptin	--	--			15	unknown	group
Beta Tubulin	--	--			13	unknown	group
beta-estradiol	--	--			9	unknown	chemical - endogenous mammalian
BGN	biglycan	ILMN_213463	1.32	0.00783	22	Extracellular Space	other
BLNK	B-cell linker	ILMN_220791	-1.305	0.0483	20	Cytoplasm	other
BLOC1S3	biogenesis of lysosomal organelles complex-1, subunit 3	ILMN_190349	1.571	0.000252		Cytoplasm	other
BMP4	bone morphogenetic protein 4	ILMN_223427	3.033	1.75e-06	6	Extracellular Space	growth factor
BMP	--	--			18	Extracellular Space	group
BMPER	BMP binding endothelial regulator	ILMN_223608	1.562	0.00643	5	Extracellular Space	other
BOK	BCL2-related ovarian killer	ILMN_223819	1.318	0.0124	5	Cytoplasm	other
BRCA1	breast cancer 1, early onset	--				Nucleus	transcription regulator
BTRC	beta-transducin repeat containing E3 ubiquitin protein ligase	ILMN_228048	1.317	0.0244	2	Cytoplasm	enzyme
BVES	blood vessel epicardial substance	ILMN_189372	1.255	0.0136		Plasma Membrane	other
c-Src	--	--			21	Cytoplasm	group
C/ebp	--	--			21	Cytoplasm	group
C13orf15	regulator of cell cycle	ILMN_209224	1.353	0.0291	22	Cytoplasm	other
C14orf135	pecanex-like 4 (Drosophila)	ILMN_234373	-1.233	0.0436	11	unknown	other
C1orf109	chromosome 1 open reading frame 109	ILMN_209472	1.548	0.0136	24	unknown	other
C1orf123	chromosome 1 open reading frame 123	ILMN_210991	1.318	0.0164	24	unknown	other
C1QTNF1	C1q and tumor necrosis factor related protein 1	ILMN_220443	1.45	0.00717		Extracellular Space	other
C1qtnf6	C1q and tumor necrosis factor related protein 6	ILMN_221628	1.486	0.0025		Extracellular Space	other
C20orf43	replication termination factor 2 domain containing 1	ILMN_209486	1.325	0.00785	24	unknown	other
C21orf33	chromosome 21 open reading frame 33	ILMN_223114	1.249	0.0315	14	Cytoplasm	other
C21orf91	chromosome 21 open reading frame 91	ILMN_188302	-1.352	0.019	3	unknown	other
C5orf13	neuronal regeneration related protein	ILMN_217188	1.88	3.2e-05	16	Cytoplasm	other
CA5B	carbonic anhydrase VB, mitochondrial	ILMN_254481	-1.511	0.0088		Cytoplasm	enzyme
CACHD1	cache domain containing 1	ILMN_218385	-1.223	0.0324	2	unknown	other
CACNA2D1	calcium channel, voltage-dependent, alpha 2/delta subunit 1	ILMN_222592	-1.376	0.0365		Plasma Membrane	ion channel
CACNG1	calcium channel, voltage-dependent, gamma subunit 1	ILMN_210820	-1.727	0.00285		Plasma Membrane	ion channel
CADM1	cell adhesion molecule 1	ILMN_194372	-1.457	0.00559		Plasma Membrane	other
Calcineurin A	--	--			11	unknown	group
Calcineurin protein(s)	--	--			25	Cytoplasm	complex
Calmodulin	--	--			13	Cytoplasm	group
Calpain	--	--			4	Cytoplasm	complex
CALU	calumenin	ILMN_209011	1.343	0.00815	16	Cytoplasm	other
Camk	--	--			10	Cytoplasm	complex
CaMK I	--	--			12	Cytoplasm	group
CAMK1G	calcium/calmodulin-dependent protein kinase IG	ILMN_214947	1.485	0.0292	12	Cytoplasm	kinase
CaMKII	--	--			23	Cytoplasm	complex
CAMKK1	calcium/calmodulin-dependent protein kinase kinase 1, alpha	ILMN_216860	-1.375	0.00868	12	Cytoplasm	kinase
CAMTA2	calmodulin binding transcription activator 2	ILMN_215118	1.327	0.0203		Nucleus	other
CAPN6	calpain 6	ILMN_218388	1.394	0.00215	4	Cytoplasm	peptidase
CAPRIN1	cell cycle associated protein 1	ILMN_186066	-1.223	0.0362		Plasma Membrane	other
CASP4	caspase 4, apoptosis-related cysteine peptidase	ILMN_213344	1.252	0.0121	5	Cytoplasm	peptidase
Caspase	--	--			25	Cytoplasm	group
Caspase 3/7	--	--			5	Cytoplasm	group
CAV2	caveolin 2	ILMN_213619	1.403	0.0212	1	Plasma Membrane	other
CBL	Cbl proto-oncogene, E3 ubiquitin protein ligase	--				Nucleus	transcription regulator
Cbp	--	--			18	unknown	group
Cbp/p300	--	--			6	Nucleus	group
CBR1	carbonyl reductase 1	ILMN_219912	-1.23	0.0469	1	Cytoplasm	enzyme
CBR3	carbonyl reductase 3	ILMN_210755	1.329	0.0144	18	Cytoplasm	enzyme
CCBL1	cysteine conjugate-beta lyase, cytoplasmic	ILMN_212186	1.264	0.0158		Cytoplasm	enzyme
CCDC80	coiled-coil domain containing 80	ILMN_186636	1.263	0.0215	9	Nucleus	other
CCDC88A	coiled-coil domain containing 88A	ILMN_193145	-1.349	0.0256	19	Cytoplasm	other
CCHCR1	--	ILMN_247536	-1.23	0.0229		unknown	other
CCL7	chemokine (C-C motif) ligand 7	ILMN_241619	-1.648	0.0384	14	Extracellular Space	cytokine
Ccnb1/Gm5593	cyclin B1	ILMN_215403	-1.51	0.000652	13	Nucleus	other
CCND1	cyclin D1	ILMN_210028	-1.522	0.00281	2	Nucleus	other
CCND2	cyclin D2	ILMN_187925	-1.381	0.0206	14	Nucleus	other
CD3	--	--			17	Plasma Membrane	complex
CD28	CD28 molecule	ILMN_208822	-1.995	9.96e-06	14	Plasma Membrane	other
CD40	CD40 molecule, TNF receptor superfamily member 5	ILMN_242411	-1.498	0.014		Plasma Membrane	transmembrane receptor
CD200	CD200 molecule	ILMN_191350	1.589	0.000285		Plasma Membrane	other
CD248	CD248 molecule, endosialin	ILMN_216345	1.355	0.0217	3	Plasma Membrane	other
CD276	CD276 molecule	--			9	Plasma Membrane	other
Cdc2	--	--			13	Cytoplasm	group
CDC5L	cell division cycle 5-like	ILMN_216571	1.334	0.0493	3	Nucleus	other
CDC7 (includes EG:12545)	cell division cycle 7	ILMN_218044	-1.412	0.00964	3	Nucleus	kinase
CDC73 (includes EG:214498)	cell division cycle 73	ILMN_191295	-1.39	0.0171	20	Nucleus	other
CDH23	cadherin-related 23	ILMN_210128	-1.4	0.0235		Plasma Membrane	transporter
CDIPT	CDP-diacylglycerol--inositol 3-phosphatidyltransferase	ILMN_210695	1.522	0.00311	2	Cytoplasm	enzyme
CDK2	cyclin-dependent kinase 2	ILMN_211375	-1.273	0.00925	14	Nucleus	kinase
CDK10	cyclin-dependent kinase 10	ILMN_213120	1.283	0.0208		Nucleus	kinase
CDK20	cyclin-dependent kinase 20	ILMN_212415	-1.273	0.0181	2	Nucleus	kinase
Cdk	--	--			10	Nucleus	group
CDK2-Cyclin D1	--	--			14	Nucleus	complex
CDKL2	cyclin-dependent kinase-like 2 (CDC2-related kinase)	ILMN_215298	-1.531	0.0107		Nucleus	kinase
CDKN1A	cyclin-dependent kinase inhibitor 1A (p21, Cip1)	--			24	Nucleus	kinase
CDKN2A	cyclin-dependent kinase inhibitor 2A	--				Nucleus	transcription regulator
CDKN2B	cyclin-dependent kinase inhibitor 2B (p15, inhibits CDK4)	--				Nucleus	transcription regulator
CDSN	--	ILMN_229304	-1.951	0.000112		unknown	other
CDT1	chromatin licensing and DNA replication factor 1	ILMN_221053	-1.335	0.00445	3	Nucleus	other
CDX1	caudal type homeobox 1	--				Nucleus	transcription regulator
CEBPA	CCAAT/enhancer binding protein (C/EBP), alpha	--				Nucleus	transcription regulator
CEBPB	CCAAT/enhancer binding protein (C/EBP), beta	--				Nucleus	transcription regulator
CEBPE	CCAAT/enhancer binding protein (C/EBP), epsilon	--				Nucleus	transcription regulator
CELF2	CUGBP, Elav-like family member 2	ILMN_209309	-1.348	0.0174		Nucleus	other
CEP55	centrosomal protein 55kDa	ILMN_220985	-1.625	0.00419	8	Cytoplasm	other
CEP63	centrosomal protein 63kDa	ILMN_239534	1.398	0.00398	11	Cytoplasm	other
CFL1	cofilin 1 (non-muscle)	ILMN_216300	-1.364	0.00432	7	Nucleus	other
CFL2	--	ILMN_217503	1.312	0.0384	23	Nucleus	other
Cg	--	--			10	unknown	complex
CHAC1	ChaC, cation transport regulator homolog 1 (E. coli)	ILMN_211596	-1.683	0.000179	5	Cytoplasm	other
CHAF1A	chromatin assembly factor 1, subunit A (p150)	ILMN_219209	-1.278	0.0222	5	Nucleus	other
CHEMOKINE	--	--			17	unknown	group
CHKA	choline kinase alpha	ILMN_252861	-1.32	0.0267	12	Cytoplasm	kinase
CHMP5	charged multivesicular body protein 5	ILMN_216374	-1.465	0.022	1	Cytoplasm	other
CHMP7	charged multivesicular body protein 7	ILMN_208690	1.273	0.0329	1	Cytoplasm	transporter
CHMP2A	charged multivesicular body protein 2A	ILMN_218381	1.277	0.0133	1	Cytoplasm	other
CHRNB1	cholinergic receptor, nicotinic, beta 1 (muscle)	ILMN_217651	-1.313	0.0339	19	Plasma Membrane	transmembrane receptor
CHRNE	cholinergic receptor, nicotinic, epsilon (muscle)	ILMN_219258	1.358	0.0295	19	Plasma Membrane	transmembrane receptor
CHRNG	cholinergic receptor, nicotinic, gamma (muscle)	ILMN_184501	-1.326	0.00958	19	Plasma Membrane	transmembrane receptor
CHST1	carbohydrate (keratan sulfate Gal-6) sulfotransferase 1	ILMN_222161	-1.378	0.00566		Cytoplasm	enzyme
CHST14	carbohydrate (N-acetylgalactosamine 4-0) sulfotransferase 14	ILMN_256709	1.411	0.0148		Cytoplasm	enzyme
CHST15	carbohydrate (N-acetylgalactosamine 4-sulfate 6-O) sulfotransferase 15	ILMN_185662	1.539	0.00052		Plasma Membrane	enzyme
Chymotrypsin	--	--			22	unknown	group
CIRBP	cold inducible RNA binding protein	ILMN_223263	1.436	0.00202	19	Nucleus	translation regulator
CITED2	Cbp/p300-interacting transactivator, with Glu/Asp-rich carboxy-terminal domain, 2	--				Nucleus	transcription regulator
Ck2	--	--			17	Cytoplasm	complex
CLCN3	chloride channel, voltage-sensitive 3	ILMN_220440	-1.498	0.00129	4	Plasma Membrane	ion channel
CLDN7	claudin 7	--			9	Plasma Membrane	other
CLDN12	claudin 12	ILMN_210929	-1.289	0.0192		Plasma Membrane	other
CLDN15	claudin 15	ILMN_212257	1.622	0.00181		Plasma Membrane	other
Clec2d (includes others)	--	ILMN_210243	1.231	0.0392		unknown	other
CLIP4	CAP-GLY domain containing linker protein family, member 4	ILMN_193898	1.237	0.0287		unknown	other
CLK2	CDC-like kinase 2	ILMN_208789	-1.334	0.0311		Nucleus	kinase
CLN8	ceroid-lipofuscinosis, neuronal 8 (epilepsy, progressive with mental retardation)	ILMN_212948	-1.544	0.0126		Cytoplasm	other
CLOCK	clock circadian regulator	--				Nucleus	transcription regulator
CLP1	cleavage and polyadenylation factor I subunit 1	ILMN_211928	-1.329	0.0176		Nucleus	other
CLSPN	claspin	ILMN_212127	-1.359	0.00652	3	Nucleus	other
Cml1	camello-like 1	ILMN_221685	-1.318	0.0423		Cytoplasm	other
CNDP2	CNDP dipeptidase 2 (metallopeptidase M20 family)	ILMN_217114	1.342	0.0368		Cytoplasm	peptidase
CNGB1	--	ILMN_212548	1.311	0.031	10	Plasma Membrane	ion channel
CNOT3	--	ILMN_250486	-1.349	0.00892	8	Nucleus	other
CNTN3	contactin 3 (plasmacytoma associated)	ILMN_220450	1.6	0.000186		Plasma Membrane	other
COL12A1	collagen, type XII, alpha 1	ILMN_212667	1.512	0.00403	22	Extracellular Space	other
COL25A1	collagen, type XXV, alpha 1	ILMN_214003	-1.653	0.00536	22	Cytoplasm	other
COL4A5	collagen, type IV, alpha 5	ILMN_186711	1.344	0.0275	22	Extracellular Space	other
COL6A1	collagen, type VI, alpha 1	ILMN_208779	1.266	0.0319	22	Extracellular Space	other
COL6A2	collagen, type VI, alpha 2	ILMN_216544	1.323	0.00623	22	Extracellular Space	other
COL7A1	collagen, type VII, alpha 1	ILMN_213926	-1.746	0.00821	4	Extracellular Space	other
collagen	--	--			22	unknown	group
Collagen Alpha1	--	--			22	unknown	group
Collagen type I	--	--			22	unknown	complex
Collagen type III	--	--			22	unknown	complex
Collagen type IV	--	--			22	unknown	complex
Collagen(s)	--	--			22	Extracellular Space	complex
COMMD9	COMM domain containing 9	ILMN_211917	1.429	0.00137		unknown	other
COPB2	--	ILMN_222670	-1.3	0.0227	6	Cytoplasm	transporter
COPS5	COP9 signalosome subunit 5	ILMN_214974	-1.25	0.0335	6	Nucleus	transcription regulator
CP	ceruloplasmin (ferroxidase)	ILMN_253083	1.393	0.00177	8	Extracellular Space	enzyme
Cpla2	--	--			25	Cytoplasm	group
CPNE2	copine II	ILMN_208959	1.284	0.00868	11	unknown	other
CPQ	carboxypeptidase Q	ILMN_219532	1.438	0.00331		Extracellular Space	peptidase
CPT1C	carnitine palmitoyltransferase 1C	ILMN_189687	1.28	0.0302		Cytoplasm	enzyme
Cr3	--	--			9	unknown	complex
CR1L	--	ILMN_185160	1.227	0.0247	22	Plasma Membrane	other
CREB1	cAMP responsive element binding protein 1	ILMN_215292	-1.343	0.0409	17	Nucleus	transcription regulator
Creb	--	--			6	Nucleus	group
CREBBP	CREB binding protein	--				Nucleus	transcription regulator
Crem	--	ILMN_195874	1.303	0.0179	10	Nucleus	other
CRLF3	cytokine receptor-like factor 3	ILMN_230942	-1.328	0.0114		Cytoplasm	transcription regulator
CRYL1	crystallin, lambda 1	ILMN_217939	1.348	0.00793	15	Cytoplasm	enzyme
CS	citrate synthase	ILMN_223696	-1.338	0.0431	14	Cytoplasm	enzyme
CSRP2	cysteine and glycine-rich protein 2	ILMN_220392	1.312	0.00675	12	Nucleus	other
CST3	cystatin C	ILMN_215837	1.274	0.024	1	Extracellular Space	other
Ctbp	--	--				Nucleus	group
CTDSPL	--	ILMN_213001	1.285	0.0247	17	Nucleus	other
CTGF	connective tissue growth factor	ILMN_250396	1.859	1.37e-05	8	Extracellular Space	growth factor
CTNNB1	catenin (cadherin-associated protein), beta 1, 88kDa	--				Nucleus	transcription regulator
CTPS2	CTP synthase 2	ILMN_212964	1.317	0.00792		Cytoplasm	enzyme
CTSA	cathepsin A	ILMN_217300	1.419	0.00677		Cytoplasm	peptidase
CTSD	cathepsin D	ILMN_209159	1.356	0.0109	2	Cytoplasm	peptidase
CTTN	cortactin	ILMN_215179	-1.29	0.0498	23	Plasma Membrane	other
CUL4B	cullin 4B	ILMN_215220	-1.296	0.0152	6	unknown	other
CUX1	cut-like homeobox 1	ILMN_212771	-1.539	0.00582	10	Nucleus	transcription regulator
CXADR	coxsackie virus and adenovirus receptor	ILMN_227636	-1.6	0.00421	19	Plasma Membrane	transmembrane receptor
CXCL2	chemokine (C-X-C motif) ligand 2	ILMN_223377	1.263	0.0141	17	Extracellular Space	cytokine
CXCR4	chemokine (C-X-C motif) receptor 4	ILMN_212800	1.394	0.00322	17	Plasma Membrane	G-protein coupled receptor
CYB5A	cytochrome b5 type A (microsomal)	ILMN_244031	1.298	0.0385	2	Cytoplasm	enzyme
Cyclin A	--	--			14	Nucleus	group
Cyclin B	--	--			13	Cytoplasm	group
Cyclin D	--	--			14	Nucleus	group
Cyclin E	--	--			14	Nucleus	group
Cyclooxygenase	--	--			21	Cytoplasm	group
CYLD	cylindromatosis (turban tumor syndrome)	ILMN_195171	-1.228	0.0216		Nucleus	transcription regulator
CYP1B1	cytochrome P450, family 1, subfamily B, polypeptide 1	ILMN_186897	1.39	0.0118	2	Cytoplasm	enzyme
Cyp4f16/Gm9705	cytochrome P450, family 4, subfamily f, polypeptide 16	ILMN_220247	1.243	0.0293		Cytoplasm	enzyme
Cytochrome c	--	--			25	Cytoplasm	group
DAAM2	dishevelled associated activator of morphogenesis 2	ILMN_255598	-1.38	0.00911		unknown	other
DCLK2	doublecortin-like kinase 2	ILMN_216270	1.251	0.0223		Cytoplasm	kinase
DCXR	--	ILMN_223082	1.304	0.0376		unknown	other
DDR1	discoidin domain receptor tyrosine kinase 1	ILMN_219438	-1.304	0.0259	22	Plasma Membrane	kinase
DDR2 (includes EG:18214)	discoidin domain receptor tyrosine kinase 2	ILMN_217700	-1.311	0.0394	22	Plasma Membrane	kinase
DDX6	DEAD (Asp-Glu-Ala-Asp) box helicase 6	ILMN_210544	-1.597	0.000873	12	Nucleus	enzyme
DDX21	DEAD (Asp-Glu-Ala-Asp) box helicase 21	ILMN_213646	-1.261	0.0186		Nucleus	enzyme
DEPTOR	DEP domain containing MTOR-interacting protein	ILMN_219138	-1.512	0.00243	16	unknown	other
DERL2	--	ILMN_208696	1.311	0.0165		unknown	other
DGAT1	diacylglycerol O-acyltransferase 1	ILMN_210091	1.361	0.015	16	Cytoplasm	enzyme
DHCR7	7-dehydrocholesterol reductase	ILMN_215512	-1.236	0.0281	5	Cytoplasm	enzyme
DHDDS	dehydrodolichyl diphosphate synthase	ILMN_213516	-1.369	0.0234	24	unknown	enzyme
DHRS7	dehydrogenase/reductase (SDR family) member 7	ILMN_213586	1.417	0.0161		unknown	enzyme
DIAPH3	diaphanous homolog 3 (Drosophila)	ILMN_186017	-1.419	0.00311	12	Cytoplasm	enzyme
DLX1	distal-less homeobox 1	ILMN_210579	-1.347	0.00834		Nucleus	transcription regulator
DMBX1	diencephalon/mesencephalon homeobox 1	ILMN_227604	1.322	0.0224		Nucleus	transcription regulator
DNAJC19	DnaJ (Hsp40) homolog, subfamily C, member 19	ILMN_257155	1.343	0.00721	25	Cytoplasm	other
DNASE2	deoxyribonuclease II, lysosomal	ILMN_238095	1.418	0.0113		Cytoplasm	enzyme
DNMT1	DNA (cytosine-5-)-methyltransferase 1	ILMN_220312	-1.301	0.0142	2	Nucleus	enzyme
DOLPP1	dolichyl pyrophosphate phosphatase 1	ILMN_220141	1.241	0.0333		Cytoplasm	enzyme
DPEP2	dipeptidase 2	ILMN_194955	-1.42	0.00404		Plasma Membrane	peptidase
Dppa4/Gm5501	--	ILMN_195610	1.394	0.0217		unknown	other
DRAM1	DNA-damage regulated autophagy modulator 1	ILMN_213609	1.31	0.0307		Cytoplasm	other
DSG4	desmoglein 4	ILMN_220084	-1.299	0.0176		Plasma Membrane	other
DTX4	deltex homolog 4 (Drosophila)	ILMN_214768	1.232	0.0437		unknown	other
DUB	--	--			4	Cytoplasm	group
DUSP1	dual specificity phosphatase 1	ILMN_212121	1.359	0.0037	5	Nucleus	phosphatase
Dynamin	--	--			1	Cytoplasm	group
DYNC1H1	dynein, cytoplasmic 1, heavy chain 1	ILMN_217915	-1.263	0.0242	1	Cytoplasm	peptidase
Dynein	--	--			13	Cytoplasm	complex
dystroglycan	--	--			19	Plasma Membrane	complex
E2F1	E2F transcription factor 1	--				Nucleus	transcription regulator
E2F2	E2F transcription factor 2	ILMN_215692	-1.549	0.000322	3	Nucleus	transcription regulator
E2F3	E2F transcription factor 3	--				Nucleus	transcription regulator
E2F4	E2F transcription factor 4, p107/p130-binding	--				Nucleus	transcription regulator
E2f	--	--			16	Nucleus	group
EBF4	early B-cell factor 4	ILMN_223131	1.437	0.0142		Nucleus	other
EBNA1BP2	EBNA1 binding protein 2	ILMN_216554	-1.365	0.00931	14	Nucleus	other
EDN1	endothelin 1	ILMN_221606	1.298	0.0156	21	Extracellular Space	cytokine
EFNB1	ephrin-B1	ILMN_218638	1.457	0.00443		Plasma Membrane	other
EGFL7	--	ILMN_257108	1.271	0.042	25	Extracellular Space	other
EGFR	epidermal growth factor receptor	ILMN_207468	1.689	0.000366	1	Plasma Membrane	kinase
Egln1	--	ILMN_211557	1.46	0.00784	7	unknown	other
EGLN3	egl nine homolog 3 (C. elegans)	ILMN_210459	-1.26	0.0469	18	Cytoplasm	enzyme
EGR1	early growth response 1	ILMN_215729	1.239	0.0209	6	Nucleus	transcription regulator
EGR2	early growth response 2	ILMN_212209	2.504	2.14e-06	25	Nucleus	transcription regulator
EGR4	early growth response 4	--				Nucleus	transcription regulator
EHD3	EH-domain containing 3	ILMN_219249	1.29	0.0177	17	Cytoplasm	other
Eif2	--	--			12	Cytoplasm	complex
EIF3	--	--			12	Cytoplasm	complex
EIF5	eukaryotic translation initiation factor 5	ILMN_217294	-1.274	0.011	12	Cytoplasm	translation regulator
EIF2C2	argonaute RISC catalytic component 2	ILMN_185004	-1.261	0.0173	12	Cytoplasm	translation regulator
EIF2S2	--	ILMN_210335	-1.456	0.000937	12	Cytoplasm	translation regulator
EIF3H	eukaryotic translation initiation factor 3, subunit H	ILMN_219124	1.347	0.0459	12	Cytoplasm	translation regulator
Elastase	--	--			15	unknown	group
ELF2	E74-like factor 2 (ets domain transcription factor)	ILMN_212428	-1.465	0.04	15	Nucleus	transcription regulator
ELF4	E74-like factor 4 (ets domain transcription factor)	--				Nucleus	transcription regulator
ELK1	ELK1, member of ETS oncogene family	--				Nucleus	transcription regulator
ELK3	ELK3, ETS-domain protein (SRF accessory protein 2)	ILMN_196181	-1.257	0.0314	15	Nucleus	transcription regulator
ELOVL6	ELOVL fatty acid elongase 6	ILMN_211334	-1.805	0.000323	20	Cytoplasm	enzyme
ENDOD1	endonuclease domain containing 1	ILMN_221277	1.573	0.000278	2	Extracellular Space	enzyme
ENO3	enolase 3 (beta, muscle)	ILMN_222979	-1.246	0.027	11	Cytoplasm	enzyme
ENPP1	ectonucleotide pyrophosphatase/phosphodiesterase 1	ILMN_210635	1.751	0.000673	18	Plasma Membrane	enzyme
ENPP2	ectonucleotide pyrophosphatase/phosphodiesterase 2	ILMN_247627	1.313	0.0463		Plasma Membrane	enzyme
EP300	E1A binding protein p300	--				Nucleus	transcription regulator
EP400	E1A binding protein p400	ILMN_215236	-1.335	0.0147	3	Nucleus	other
EPAS1	endothelial PAS domain protein 1	--				Nucleus	transcription regulator
EPB41	erythrocyte membrane protein band 4.1 (elliptocytosis 1, RH-linked)	ILMN_186051	-1.42	0.0105	1	Plasma Membrane	other
EPB41L5	erythrocyte membrane protein band 4.1 like 5	ILMN_212041	-1.417	0.0396		Plasma Membrane	other
EPB41L4A	--	ILMN_225262	1.284	0.0213	8	unknown	other
EPC1	enhancer of polycomb homolog 1 (Drosophila)	--				Nucleus	transcription regulator
EPDR1	ependymin related protein 1 (zebrafish)	ILMN_214840	1.241	0.015		Nucleus	other
EPHA4	EPH receptor A4	ILMN_220578	1.224	0.0284	12	Plasma Membrane	kinase
Epha dimer	--	--			12	Plasma Membrane	complex
EPHB6	EPH receptor B6	ILMN_222371	1.245	0.0297	6	Plasma Membrane	kinase
EPHX1	epoxide hydrolase 1, microsomal (xenobiotic)	ILMN_215839	1.259	0.0239	5	Cytoplasm	peptidase
EPM2AIP1	EPM2A (laforin) interacting protein 1	ILMN_218771	-1.228	0.0185		Cytoplasm	other
EPN2	epsin 2	ILMN_184371	1.363	0.0491	4	Cytoplasm	other
EPRS	glutamyl-prolyl-tRNA synthetase	ILMN_227395	-1.404	0.00874	6	Cytoplasm	enzyme
EPS8	epidermal growth factor receptor pathway substrate 8	ILMN_212189	-1.36	0.0208	22	Plasma Membrane	peptidase
ERK	--	--			3	unknown	group
ERK1/2	--	--			19	Cytoplasm	group
Erm	--	--			23	Cytoplasm	group
ERO1LB	ERO1-like beta (S. cerevisiae)	ILMN_218209	-1.296	0.0219		Cytoplasm	other
ESPL1	extra spindle pole bodies homolog 1 (S. cerevisiae)	ILMN_252564	-1.333	0.0452		Nucleus	peptidase
ESR1	estrogen receptor 1	--				Nucleus	ligand-dependent nuclear receptor
ESR2	estrogen receptor 2 (ER beta)	--				Nucleus	ligand-dependent nuclear receptor
ETS1	v-ets erythroblastosis virus E26 oncogene homolog 1 (avian)	ILMN_233668	-1.253	0.0416	15	Nucleus	transcription regulator
ETS	--	--			15	Nucleus	group
ETV6	ets variant 6	ILMN_216269	1.275	0.01		Nucleus	transcription regulator
EZR	ezrin	ILMN_185055	-1.221	0.035	4	Plasma Membrane	other
F Actin	--	--			23	Cytoplasm	complex
F11R	F11 receptor	ILMN_219759	-1.225	0.025		Plasma Membrane	other
FAM131B	family with sequence similarity 131, member B	ILMN_220684	1.327	0.0204		unknown	other
FAM134B	family with sequence similarity 134, member B	ILMN_222164	-1.256	0.032		Cytoplasm	other
FAM165B/LOC100127905	--	ILMN_218739	1.259	0.0138		unknown	other
Fam169b	family with sequence similarity 169, member B	ILMN_226180	-1.335	0.0303		unknown	other
FAM180A	family with sequence similarity 180, member A	ILMN_236719	2.04	0.000293		unknown	other
FAM20A	family with sequence similarity 20, member A	ILMN_219566	1.978	3.28e-05		Extracellular Space	other
FAM214A	family with sequence similarity 214, member A	ILMN_222992	1.318	0.044		unknown	other
FAM3C	family with sequence similarity 3, member C	ILMN_220048	1.223	0.0246		Extracellular Space	cytokine
FAM46B	family with sequence similarity 46, member B	ILMN_220618	-1.431	0.0368		unknown	other
FAM49B	family with sequence similarity 49, member B	ILMN_210592	-1.338	0.00692		Extracellular Space	other
FAM89B	family with sequence similarity 89, member B	ILMN_252009	1.359	0.0123	13	unknown	other
Fascin	--	--			18	Cytoplasm	group
FASTK	Fas-activated serine/threonine kinase	ILMN_214139	-1.409	0.00609	5	Cytoplasm	kinase
FBN1	fibrillin 1	ILMN_215175	1.366	0.0131	22	Extracellular Space	other
FBXL12	F-box and leucine-rich repeat protein 12	ILMN_212794	1.242	0.0412		Cytoplasm	other
FBXO7	F-box protein 7	ILMN_211116	1.431	0.0326	14	Cytoplasm	enzyme
FBXO32	F-box protein 32	ILMN_219973	1.388	0.00209	11	Cytoplasm	enzyme
FBXW7	F-box and WD repeat domain containing 7, E3 ubiquitin protein ligase	--				Nucleus	transcription regulator
Fcer1	--	--			23	Plasma Membrane	complex
Fcer	--	--			7	unknown	group
FER	fer (fps/fes related) tyrosine kinase	ILMN_245343	1.357	0.0177	15	Cytoplasm	kinase
FEZ1	fasciculation and elongation protein zeta 1 (zygin I)	ILMN_214033	1.688	0.00244	14	Cytoplasm	other
FGD6	FYVE, RhoGEF and PH domain containing 6	ILMN_249546	-1.259	0.0135	9	Cytoplasm	other
Fgf	--	--			23	Extracellular Space	group
FHL1 (includes EG:14199)	four and a half LIM domains 1	ILMN_245416	1.282	0.0101	8	Cytoplasm	other
Fibrin	--	--			22	Extracellular Space	complex
FIGF	c-fos induced growth factor (vascular endothelial growth factor D)	ILMN_218553	1.439	0.00719	19	Extracellular Space	growth factor
FIGNL1	fidgetin-like 1	ILMN_215790	-1.327	0.00998		unknown	enzyme
Filamin	--	--			23	Cytoplasm	group
FIP1L1	FIP1 like 1 (S. cerevisiae)	ILMN_216636	1.316	0.0168	4	Nucleus	other
FKBP7	FK506 binding protein 7	ILMN_219644	1.3	0.00979	25	Cytoplasm	enzyme
FLI1	Friend leukemia virus integration 1	--				Nucleus	transcription regulator
FLOT2	flotillin 2	ILMN_211586	-1.332	0.00828	25	Plasma Membrane	other
FLT1	fms-related tyrosine kinase 1	ILMN_219641	-1.581	0.000201	8	Plasma Membrane	kinase
FMO1 (includes EG:14261)	flavin containing monooxygenase 1	ILMN_213755	-1.461	0.0243	8,9	Cytoplasm	enzyme
Focal adhesion kinase	--	--			20	Cytoplasm	group
FOS	FBJ murine osteosarcoma viral oncogene homolog	--				Nucleus	transcription regulator
FOSL1	FOS-like antigen 1	--				Nucleus	transcription regulator
FOXC1	forkhead box C1	ILMN_214651	1.737	0.00107		Nucleus	transcription regulator
FOXJ3	forkhead box J3	ILMN_214625	1.408	0.00336		Nucleus	transcription regulator
FOXL2	forkhead box L2	--				Nucleus	transcription regulator
FOXM1	forkhead box M1	--				Nucleus	transcription regulator
FOXO1	forkhead box O1	--				Nucleus	transcription regulator
FOXO3	forkhead box O3	--				Nucleus	transcription regulator
FOXO4	forkhead box O4	--				Nucleus	transcription regulator
FOXO6	--	ILMN_223366	1.453	0.0421	21	Nucleus	transcription regulator
FOXRED1	--	ILMN_215419	1.443	0.0121	24	Cytoplasm	other
FRMPD4	FERM and PDZ domain containing 4	ILMN_226031	1.437	0.0282		unknown	other
FSH	--	--			5	Plasma Membrane	complex
FSTL1	follistatin-like 1	ILMN_221371	1.453	0.000891	11	Extracellular Space	other
G-Actin	--	--			23	Cytoplasm	group
GABARAPL2	--	ILMN_213917	1.327	0.0125	1	Cytoplasm	other
GAD	--	--			1	unknown	group
GALE	UDP-galactose-4-epimerase	ILMN_211370	-1.533	0.000475		Cytoplasm	enzyme
GALNT10	UDP-N-acetyl-alpha-D-galactosamine:polypeptide N-acetylgalactosaminyltransferase 10 (GalNAc-T10)	ILMN_212503	1.27	0.0199	14	Cytoplasm	enzyme
GAMT	guanidinoacetate N-methyltransferase	ILMN_222965	1.279	0.022		Cytoplasm	enzyme
GAS8	growth arrest-specific 8	ILMN_218840	1.407	0.00679	23	Cytoplasm	other
GATA1	GATA binding protein 1 (globin transcription factor 1)	--				Nucleus	transcription regulator
GATA2	GATA binding protein 2	ILMN_211079	-1.28	0.0206	15	Nucleus	transcription regulator
GATA3	GATA binding protein 3	--				Nucleus	transcription regulator
GATA4	GATA binding protein 4	--				Nucleus	transcription regulator
GATA5	GATA binding protein 5	--				Nucleus	transcription regulator
GATA6	GATA binding protein 6	--				Nucleus	transcription regulator
Gata	--	--			15	Nucleus	group
GATAD2B	GATA zinc finger domain containing 2B	ILMN_190245	-1.266	0.0387	20	Nucleus	transcription regulator
GBA	glucosidase, beta, acid	ILMN_208866	-1.285	0.039	11	Cytoplasm	enzyme
GCH1	GTP cyclohydrolase 1	ILMN_210506	-2.06	2.65e-05	20	Cytoplasm	enzyme
GDF15	growth differentiation factor 15	ILMN_221419	-1.621	0.000127	2	Extracellular Space	growth factor
GDPD5	--	ILMN_208868	1.348	0.011		unknown	other
Gef	--	--			12	Cytoplasm	group
GEMIN2	gem (nuclear organelle) associated protein 2	ILMN_216196	1.53	0.0145	4	Nucleus	other
GEMIN5	gem (nuclear organelle) associated protein 5	ILMN_213673	-1.537	0.00592	4	Nucleus	other
GEMIN7	gem (nuclear organelle) associated protein 7	ILMN_219477	1.278	0.0327	4	Nucleus	other
GFI1	growth factor independent 1 transcription repressor	--				Nucleus	transcription regulator
GFI1B	growth factor independent 1B transcription repressor	--				Nucleus	transcription regulator
GGCX	gamma-glutamyl carboxylase	ILMN_212986	1.232	0.0332	16	Cytoplasm	enzyme
GGT7	gamma-glutamyltransferase 7	ILMN_210362	1.324	0.018		Plasma Membrane	enzyme
GHR	growth hormone receptor	ILMN_219689	1.312	0.00969	8	Plasma Membrane	transmembrane receptor
GINS3	GINS complex subunit 3 (Psf3 homolog)	ILMN_208833	-1.478	0.00701	24	unknown	other
GIT2	G protein-coupled receptor kinase interacting ArfGAP 2	ILMN_220911	1.266	0.0304	20	Nucleus	other
GJA1	gap junction protein, alpha 1, 43kDa	ILMN_217762	1.385	0.00622		Plasma Membrane	transporter
GLI1	GLI family zinc finger 1	--				Nucleus	transcription regulator
GLI2	GLI family zinc finger 2	--				Nucleus	transcription regulator
GLI3	GLI family zinc finger 3	--				Nucleus	transcription regulator
Gli	--	--			15	Cytoplasm	group
Glrp1	glutamine repeat protein 1	ILMN_210591	-1.465	0.00566		Nucleus	other
GLRX3	glutaredoxin 3	ILMN_187939	-1.451	0.0119	18	Cytoplasm	enzyme
GLT8D2	glycosyltransferase 8 domain containing 2	ILMN_230063	1.481	0.0304		unknown	enzyme
Gm-csf	--	--			14	unknown	group
GM2A	GM2 ganglioside activator	ILMN_215647	1.309	0.0389	9,20	Cytoplasm	enzyme
GMPPB	GDP-mannose pyrophosphorylase B	ILMN_222122	-1.297	0.0238	6	Cytoplasm	enzyme
GNPAT	glyceronephosphate O-acyltransferase	ILMN_210471	1.268	0.041	20	Cytoplasm	enzyme
GORASP1	golgi reassembly stacking protein 1, 65kDa	ILMN_244664	1.432	0.00548	3	Cytoplasm	other
GOSR1	golgi SNAP receptor complex member 1	ILMN_218628	-1.269	0.0209	14	Cytoplasm	transporter
GOT	--	--			21	unknown	group
GPAA1	glycosylphosphatidylinositol anchor attachment 1	ILMN_212831	1.229	0.021	13	Cytoplasm	enzyme
GPAM	glycerol-3-phosphate acyltransferase, mitochondrial	ILMN_185674	1.315	0.00976		Cytoplasm	enzyme
GPD2	glycerol-3-phosphate dehydrogenase 2 (mitochondrial)	ILMN_214592	-1.418	0.0274	21	Cytoplasm	enzyme
GPIIB-IIIA	--	--			22	Plasma Membrane	complex
GPR108	G protein-coupled receptor 108	ILMN_211722	1.38	0.00508		Plasma Membrane	G-protein coupled receptor
GPR149	G protein-coupled receptor 149	ILMN_212159	1.418	0.0451		Plasma Membrane	G-protein coupled receptor
GPRC5A	G protein-coupled receptor, family C, group 5, member A	ILMN_239682	-1.488	0.00442		Plasma Membrane	G-protein coupled receptor
GPSM2	G-protein signaling modulator 2	ILMN_216049	-1.291	0.0369	7	Nucleus	other
GPT2 (includes EG:108682)	glutamic pyruvate transaminase (alanine aminotransferase) 2	ILMN_220846	-1.678	8.41e-05	21	Cytoplasm	enzyme
Gsk3	--	--			6	Cytoplasm	group
GSTM1	glutathione S-transferase mu 1	ILMN_196580	1.301	0.0127		Cytoplasm	enzyme
GTF2B	general transcription factor IIB	--				Nucleus	transcription regulator
GTF2H5	general transcription factor IIH, polypeptide 5	ILMN_219715	-1.365	0.0128	17	Nucleus	other
GTPASE	--	--			12	unknown	group
GTSE1	G-2 and S-phase expressed 1	ILMN_215955	-1.266	0.0247		Cytoplasm	other
H+-transporting two-sector ATPase	--	--			21	unknown	group
H2AFX	H2A histone family, member X	ILMN_208765	-1.247	0.0123	2	Nucleus	other
H2AFY	H2A histone family, member Y	ILMN_214503	-1.298	0.0184		Nucleus	other
HAND1	heart and neural crest derivatives expressed 1	--				Nucleus	transcription regulator
Hat	--	--			16	Nucleus	complex
HAUS6	--	ILMN_187399	-1.316	0.0275		unknown	other
HBP1	HMG-box transcription factor 1	ILMN_237580	1.231	0.0345	15	Nucleus	transcription regulator
HCFC1	host cell factor C1 (VP16-accessory protein)	ILMN_220569	-1.577	0.024	25	Nucleus	transcription regulator
hCG	--	--			6	unknown	complex
HDAC4	histone deacetylase 4	--				Nucleus	transcription regulator
HDAC5	histone deacetylase 5	--				Nucleus	transcription regulator
HDAC6	histone deacetylase 6	--				Nucleus	transcription regulator
HDAC11	histone deacetylase 11	--			9	Nucleus	transcription regulator
Hdac	--	--				Nucleus	group
HEATR1	HEAT repeat containing 1	ILMN_214317	-1.24	0.03	1	Nucleus	other
HEBP1	heme binding protein 1	ILMN_218714	-1.254	0.0246		Cytoplasm	other
HECTD2	--	ILMN_211710	-1.281	0.0292	2	unknown	enzyme
Hedgehog	--	--			15	Extracellular Space	group
hemoglobin	--	--			2	unknown	complex
HERC2	HECT and RLD domain containing E3 ubiquitin protein ligase 2	ILMN_220107	-1.312	0.00831	3	Cytoplasm	enzyme
HES1 (includes EG:15205)	hairy and enhancer of split 1, (Drosophila)	ILMN_210390	1.73	0.00314	16	Nucleus	transcription regulator
HEXIM1	hexamethylene bis-acetamide inducible 1	ILMN_212955	-1.257	0.0328	1	Nucleus	transcription regulator
HEY1	hairy/enhancer-of-split related with YRPW motif 1	ILMN_218025	1.276	0.0195	19	Nucleus	transcription regulator
HGS	hepatocyte growth factor-regulated tyrosine kinase substrate	ILMN_213849	1.383	0.0209	8	Cytoplasm	other
HID1	HID1 domain containing	ILMN_219654	-1.352	0.0108		Plasma Membrane	other
HIF1A	hypoxia inducible factor 1, alpha subunit (basic helix-loop-helix transcription factor)	--				Nucleus	transcription regulator
HILPDA	hypoxia inducible lipid droplet-associated	ILMN_222570	1.24	0.0406		Cytoplasm	other
HINFP	histone H4 transcription factor	--				Nucleus	transcription regulator
HIST1H2AB/HIST1H2AE	--	ILMN_196732	-1.224	0.0319	16	Nucleus	other
HIST2H2AA3/HIST2H2AA4	histone cluster 2, H2aa3	ILMN_185446	1.543	0.000588	9,20	Nucleus	other
HIST2H2BE (includes others)	--	ILMN_215120	1.225	0.0238	20	Nucleus	other
HIST2H3C (includes others)	--	ILMN_234308	1.569	0.00251	20	Nucleus	other
Hist2h4 (includes others)	--	ILMN_196722	1.566	0.00516	16	Nucleus	other
Histone h3	--	--			2	Nucleus	group
Histone h4	--	--			16	Nucleus	group
HLA-E	--	ILMN_196750	1.626	0.0111		unknown	other
HMGA1	--	ILMN_219962	-1.47	0.0022	8	Nucleus	transcription regulator
HMOX2	heme oxygenase (decycling) 2	ILMN_217724	-1.27	0.0413	25	Cytoplasm	enzyme
HNF4A	hepatocyte nuclear factor 4, alpha	--			24	Nucleus	transcription regulator
Holo RNA polymerase II	--	--			17	unknown	complex
HOXA7	homeobox A7	ILMN_195816	-1.245	0.0167	16	Nucleus	transcription regulator
HOXA10	homeobox A10	--				Nucleus	transcription regulator
HOXD10	homeobox D10	--				Nucleus	transcription regulator
HPS3	Hermansky-Pudlak syndrome 3	ILMN_221941	-1.281	0.0441		Cytoplasm	other
HS6ST1	heparan sulfate 6-O-sulfotransferase 1	ILMN_226676	1.28	0.0363		Plasma Membrane	enzyme
HSD11B1	hydroxysteroid (11-beta) dehydrogenase 1	ILMN_214836	2.164	5.37e-05	5	Cytoplasm	enzyme
HSD17B7	hydroxysteroid (17-beta) dehydrogenase 7	--			9	Cytoplasm	enzyme
HSD3B1	--	ILMN_214850	-1.365	0.0156	20	Cytoplasm	enzyme
Hsp27	--	--			25	Cytoplasm	group
Hsp70	--	--			25	Cytoplasm	group
Hsp90	--	--			25	Cytoplasm	group
HSP	--	--			25	Cytoplasm	group
HSPA5	heat shock 70kDa protein 5 (glucose-regulated protein, 78kDa)	ILMN_221239	1.403	0.039	25	Cytoplasm	enzyme
HSPA9	heat shock 70kDa protein 9 (mortalin)	ILMN_212744	-1.295	0.0131	25	Cytoplasm	other
Hspg	--	--			10	Plasma Membrane	group
HTATIP2	HIV-1 Tat interactive protein 2, 30kDa	--				Nucleus	transcription regulator
HTT	huntingtin	--				Cytoplasm	transcription regulator
HUS1	HUS1 checkpoint homolog (S. pombe)	ILMN_214665	-1.292	0.024		Nucleus	kinase
IARS	isoleucyl-tRNA synthetase	ILMN_212043	-1.384	0.00601	22	Cytoplasm	enzyme
ID1	inhibitor of DNA binding 1, dominant negative helix-loop-helix protein	--				Nucleus	transcription regulator
ID3 (includes EG:15903)	inhibitor of DNA binding 3, dominant negative helix-loop-helix protein	ILMN_217757	1.58	0.0032	8	Nucleus	transcription regulator
IDH3A	isocitrate dehydrogenase 3 (NAD+) alpha	ILMN_221774	-1.265	0.0407	2	Cytoplasm	enzyme
IDS	iduronate 2-sulfatase	ILMN_185430	-1.291	0.0337		Cytoplasm	enzyme
IER5L	immediate early response 5-like	ILMN_225633	1.239	0.0381		unknown	other
IFI16	interferon, gamma-inducible protein 16	--				Nucleus	transcription regulator
IFI27	--	ILMN_239425	1.375	0.00163	5	Cytoplasm	other
Ifi202b	interferon activated gene 202B	ILMN_210704	-1.378	0.0444	16	Nucleus	other
Ifn	--	--			14	Nucleus	group
Ifn gamma	--	--			21	Plasma Membrane	complex
Iga	--	--			8	Plasma Membrane	complex
Ige	--	--			23	Extracellular Space	complex
IGF1	insulin-like growth factor 1 (somatomedin C)	ILMN_215335	1.505	0.00278	21	Extracellular Space	growth factor
Igf	--	--			19	Extracellular Space	group
IGFBP4	insulin-like growth factor binding protein 4	ILMN_210225	1.871	0.00037	8	Extracellular Space	other
IGFBP7	insulin-like growth factor binding protein 7	ILMN_213162	1.356	0.00877	8	Extracellular Space	transporter
Igfbp	--	--			8	unknown	group
IgG1	--	--			19	unknown	complex
Igg3	--	--			20	unknown	complex
IgG	--	--			21	Plasma Membrane	complex
IgG2a	--	--			19	unknown	complex
Igm	--	--			20	Plasma Membrane	complex
IGSF11	immunoglobulin superfamily, member 11	ILMN_215532	-1.312	0.0326		Plasma Membrane	other
Ikb	--	--			17	Cytoplasm	group
IKBKAP	inhibitor of kappa light polypeptide gene enhancer in B-cells, kinase complex-associated protein	ILMN_194092	-1.31	0.0496	18	Cytoplasm	other
IKK (complex)	--	--			25	Cytoplasm	complex
Ikk (family)	--	--			18	Cytoplasm	group
IL1	--	--			25	Extracellular Space	group
IL11RA	interleukin 11 receptor, alpha	ILMN_213279	1.323	0.0212	14	Plasma Membrane	transmembrane receptor
IL12 (complex)	--	--			21	Extracellular Space	complex
IL12 (family)	--	--			14	Extracellular Space	group
IL17R	--	--			8	Plasma Membrane	complex
IL17RC	interleukin 17 receptor C	ILMN_215602	1.235	0.0415	7	Plasma Membrane	other
IL1RN	interleukin 1 receptor antagonist	ILMN_218418	1.339	0.0199	5	Extracellular Space	cytokine
Il3r	--	--			16	Plasma Membrane	complex
ILVBL	ilvB (bacterial acetolactate synthase)-like	ILMN_217015	-1.296	0.0343		Cytoplasm	enzyme
Immunoglobulin	--	--			14	unknown	complex
IMP4	IMP4, U3 small nucleolar ribonucleoprotein, homolog (yeast)	ILMN_215627	1.305	0.0148		Nucleus	other
Importin beta	--	--			3	Nucleus	group
Inflammasome (Nalp1, Asc, Casp1, Casp4)	--	--			22	unknown	complex
Insulin	--	--			17	Extracellular Space	group
Integrin alpha V beta 3	--	--			16	Plasma Membrane	complex
IP6K2	inositol hexakisphosphate kinase 2	ILMN_259837	1.418	0.00123	18	Cytoplasm	kinase
IQGAP1	IQ motif containing GTPase activating protein 1	ILMN_192065	-1.233	0.0345	23	Cytoplasm	other
IRAK2	interleukin-1 receptor-associated kinase 2	ILMN_217595	1.299	0.00937	21	Plasma Membrane	kinase
IRF2	interferon regulatory factor 2	--				Nucleus	transcription regulator
IRF3	interferon regulatory factor 3	--				Nucleus	transcription regulator
IRF9	interferon regulatory factor 9	ILMN_213365	-1.328	0.0105		Nucleus	transcription regulator
IRGM	immunity-related GTPase family, M	ILMN_213497	1.341	0.0147	11	Cytoplasm	other
IRS	--	--			19	Cytoplasm	group
IRX3	--	ILMN_224225	1.355	0.0119		unknown	other
ITGA3	--	ILMN_211463	-1.285	0.017		unknown	other
ITGA6	integrin, alpha 6	ILMN_188792	-1.511	0.0496		Plasma Membrane	transmembrane receptor
ITGB5	integrin, beta 5	ILMN_185183	1.276	0.0127	7	Plasma Membrane	other
ITM2A	integral membrane protein 2A	ILMN_208858	2.471	3.8e-06		Plasma Membrane	other
ITPR3	inositol 1,4,5-trisphosphate receptor, type 3	ILMN_220408	-1.443	0.00773	7	Cytoplasm	ion channel
JAG2	jagged 2	ILMN_212450	-1.409	0.00214		Extracellular Space	growth factor
JAK2	Janus kinase 2	ILMN_226603	-1.294	0.0173	14	Cytoplasm	kinase
JAK	--	--			8	Cytoplasm	group
JAM2	junctional adhesion molecule 2	ILMN_208960	-1.38	0.0134		Plasma Membrane	other
JARID2	jumonji, AT rich interactive domain 2	--				Nucleus	transcription regulator
JSRP1	junctional sarcoplasmic reticulum protein 1	ILMN_215894	-1.622	0.000802		Cytoplasm	other
JTB	jumping translocation breakpoint	ILMN_223006	1.286	0.0169		Plasma Membrane	other
JUN	jun proto-oncogene	--				Nucleus	transcription regulator
JUN/JUNB/JUND	--	--			4	Nucleus	group
KCNH2	potassium voltage-gated channel, subfamily H (eag-related), member 2	ILMN_213233	1.713	0.00206	10	Plasma Membrane	ion channel
KCNK5	potassium channel, subfamily K, member 5	ILMN_218669	-1.597	0.0169		Plasma Membrane	ion channel
KDM3A	lysine (K)-specific demethylase 3A	ILMN_248615	1.295	0.0461	2	Nucleus	other
KDM5B	lysine (K)-specific demethylase 5B	ILMN_231163	1.397	0.00283	2	Nucleus	transcription regulator
KDM6B	lysine (K)-specific demethylase 6B	ILMN_234631	-1.295	0.0395		Extracellular Space	other
KDSR	3-ketodihydrosphingosine reductase	ILMN_247777	1.275	0.0384		Plasma Membrane	enzyme
KHK	ketohexokinase (fructokinase)	ILMN_218651	1.277	0.0411	4	Cytoplasm	kinase
KIF11	kinesin family member 11	ILMN_221436	-1.272	0.011	7	Nucleus	other
KIF15	kinesin family member 15	ILMN_212864	-1.292	0.0495	7	Nucleus	other
KIF24	kinesin family member 24	ILMN_232631	-1.603	0.0034		Cytoplasm	other
KIF18B	--	ILMN_208849	-1.373	0.0109		unknown	other
KIF1A	kinesin family member 1A	ILMN_222507	-1.241	0.0235	21	Cytoplasm	other
KIF1B	kinesin family member 1B	ILMN_214427	-1.395	0.00848	11	Cytoplasm	transporter
KIF4A	kinesin family member 4A	ILMN_222148	-1.33	0.00464	2	Nucleus	other
KLF2	Kruppel-like factor 2 (lung)	ILMN_210280	1.364	0.00609	8	Nucleus	transcription regulator
KLF4	Kruppel-like factor 4 (gut)	--				Nucleus	transcription regulator
KLF5	Kruppel-like factor 5 (intestinal)	--				Nucleus	transcription regulator
KLHDC4	--	ILMN_237570	1.328	0.00529	10	unknown	other
KPNB1	karyopherin (importin) beta 1	ILMN_219048	-1.366	0.0238	3	Nucleus	transporter
KRR1	KRR1, small subunit (SSU) processome component, homolog (yeast)	ILMN_187857	-1.501	0.0343		Nucleus	other
Lamin b	--	--			16	Nucleus	group
Laminin1	--	--			2	unknown	complex
Laminin	--	--			17	Extracellular Space	complex
LANCL1	LanC lantibiotic synthetase component C-like 1 (bacterial)	ILMN_213321	1.323	0.00497		Plasma Membrane	other
LARP4B	La ribonucleoprotein domain family, member 4B	ILMN_219116	-1.736	0.0206		Cytoplasm	other
LBH	limb bud and heart development	ILMN_215742	1.443	0.00644		Nucleus	transcription regulator
LBR (includes EG:368360)	lamin B receptor	ILMN_194828	-1.35	0.00338	16	Nucleus	enzyme
LDL	--	--			25	Plasma Membrane	complex
Lefty	--	--			15	Extracellular Space	group
LGALS3BP	lectin, galactoside-binding, soluble, 3 binding protein	ILMN_209135	1.38	0.0129	3	Plasma Membrane	transmembrane receptor
Lh	--	--			5	Plasma Membrane	complex
LIMD1	LIM domains containing 1	ILMN_211383	1.293	0.0152	12	Nucleus	transcription regulator
LIMK1	LIM domain kinase 1	ILMN_214959	-1.275	0.023	22	Cytoplasm	kinase
LINGO2	leucine rich repeat and Ig domain containing 2	ILMN_219435	-1.304	0.0165		Extracellular Space	other
LIPT1	lipoyltransferase 1	ILMN_227099	1.534	0.000805	24	Cytoplasm	enzyme
LMCD1	LIM and cysteine-rich domains 1	ILMN_212658	1.384	0.0123	10	Cytoplasm	transcription regulator
LMNB2	lamin B2	ILMN_216287	-1.304	0.0433	3	Nucleus	other
LMO2	LIM domain only 2 (rhombotin-like 1)	ILMN_223680	1.349	0.0117	15	Nucleus	other
LNX2	ligand of numb-protein X 2	ILMN_209763	-1.369	0.0061	1	unknown	other
LPIN1	lipin 1	ILMN_248110	-1.457	0.0439	16	Nucleus	phosphatase
LPL	lipoprotein lipase	ILMN_218188	1.862	0.000803		Cytoplasm	enzyme
LRP11	low density lipoprotein receptor-related protein 11	ILMN_216574	1.666	0.000521		unknown	other
LRP	--	--			8	unknown	group
LRRC6	leucine rich repeat containing 6	ILMN_233543	1.486	0.0286	24	Cytoplasm	other
LRRN3	leucine rich repeat neuronal 3	ILMN_212769	1.238	0.0271	15	Extracellular Space	other
LSM12 (includes EG:124801)	LSM12 homolog (S. cerevisiae)	ILMN_193322	1.364	0.0396	4	unknown	other
LSS	lanosterol synthase (2,3-oxidosqualene-lanosterol cyclase)	ILMN_187484	-1.271	0.0146	17	Cytoplasm	enzyme
LT	--	--			18	Extracellular Space	complex
LTBR	lymphotoxin beta receptor (TNFR superfamily, member 3)	ILMN_222980	1.292	0.0398	18	Plasma Membrane	transmembrane receptor
Ly6a (includes others)	--	ILMN_209150	-1.442	0.00132		unknown	other
LYL1	lymphoblastic leukemia derived sequence 1	--				Nucleus	transcription regulator
MAGI3	membrane associated guanylate kinase, WW and PDZ domain containing 3	ILMN_186966	-1.306	0.00981		Cytoplasm	kinase
MAML1	mastermind-like 1 (Drosophila)	--				Nucleus	transcription regulator
MAP4	microtubule-associated protein 4	ILMN_213079	-1.495	0.0388	13	Cytoplasm	other
MAP1B	microtubule-associated protein 1B	ILMN_220448	-1.563	0.000787	7	Cytoplasm	other
MAP1LC3A	microtubule-associated protein 1 light chain 3 alpha	ILMN_211286	1.392	0.00574	7	Cytoplasm	other
MAP2K1/2	--	--			6	Cytoplasm	group
MAPK9	mitogen-activated protein kinase 9	ILMN_219608	1.272	0.0223	21	Cytoplasm	kinase
Mapk	--	--			15	Cytoplasm	group
MARS	methionyl-tRNA synthetase	ILMN_199111	-1.24	0.0203	6	Cytoplasm	enzyme
MAT2B	methionine adenosyltransferase II, beta	ILMN_208679	1.228	0.0426		Cytoplasm	enzyme
MAX	MYC associated factor X	--				Nucleus	transcription regulator
MBD4	methyl-CpG binding domain protein 4	ILMN_219494	-1.455	0.00855	9	Nucleus	enzyme
MBNL2	muscleblind-like splicing regulator 2	ILMN_237158	-1.233	0.0248	8	unknown	other
MBP	myelin basic protein	ILMN_221557	-1.26	0.0113	21	Extracellular Space	other
MCF2L	MCF.2 cell line derived transforming sequence-like	ILMN_212699	1.443	0.00837	20	Cytoplasm	other
MCM3	minichromosome maintenance complex component 3	ILMN_213080	-1.405	0.00126	3	Nucleus	enzyme
MCM4	minichromosome maintenance complex component 4	ILMN_218428	-1.33	0.00338	3	Nucleus	enzyme
Mcm	--	--			3	Nucleus	group
MCM10 (includes EG:307126)	minichromosome maintenance complex component 10	ILMN_217134	-1.288	0.0297	3	Nucleus	other
MCPH1	microcephalin 1	ILMN_213400	-1.442	0.00581		Nucleus	other
MED1	mediator complex subunit 1	--				Nucleus	transcription regulator
MED25 (includes EG:292889)	mediator complex subunit 25	ILMN_185860	-1.243	0.0427	23	Nucleus	other
Mediator	--	--			23	unknown	complex
MEF2	--	--			11	Nucleus	group
MEF2A	myocyte enhancer factor 2A	--				Nucleus	transcription regulator
MEF2C	myocyte enhancer factor 2C	--				Nucleus	transcription regulator
Meg3	maternally expressed 3	--				unknown	transcription regulator
MEGF10	multiple EGF-like-domains 10	ILMN_249693	-1.345	0.01		Plasma Membrane	other
Mek	--	--			6	Cytoplasm	group
MEOX2	mesenchyme homeobox 2	--				Nucleus	transcription regulator
MET	met proto-oncogene (hepatocyte growth factor receptor)	ILMN_215225	-1.291	0.0463	21	Plasma Membrane	kinase
MFAP3L	microfibrillar-associated protein 3-like	ILMN_193660	-1.363	0.0129		unknown	other
MFGE8	milk fat globule-EGF factor 8 protein	ILMN_228582	1.229	0.0316	18	Extracellular Space	other
MGP	matrix Gla protein	ILMN_215984	2.578	1.18e-06	9,16	Extracellular Space	other
MGST2	microsomal glutathione S-transferase 2	ILMN_211231	-1.383	0.0256	8	Cytoplasm	enzyme
MHC Class II (complex)	--	--			25	Plasma Membrane	complex
MIB1	mindbomb E3 ubiquitin protein ligase 1	ILMN_213740	-1.233	0.0327		Cytoplasm	other
MICAL2	microtubule associated monooxygenase, calponin and LIM domain containing 2	ILMN_221807	1.253	0.0246	14	Cytoplasm	other
MICALL2	MICAL-like 2	ILMN_192730	-1.293	0.0465	23	Cytoplasm	other
MID1IP1	MID1 interacting protein 1	ILMN_217229	-1.273	0.0235		Cytoplasm	other
MIEN1	migration and invasion enhancer 1	ILMN_211057	1.26	0.0133	24	unknown	other
MIPEP	mitochondrial intermediate peptidase	ILMN_211018	-1.284	0.0211	24	Cytoplasm	peptidase
MIS18BP1	MIS18 binding protein 1	ILMN_216347	-1.497	0.000476		Nucleus	other
MITF	microphthalmia-associated transcription factor	--				Nucleus	transcription regulator
MKK3/6	--	--			8	Cytoplasm	group
MKL1	megakaryoblastic leukemia (translocation) 1	--				Nucleus	transcription regulator
MKL2	MKL/myocardin-like 2	--				Nucleus	transcription regulator
MLL2	--	--				unknown	other
MLLT1	myeloid/lymphoid or mixed-lineage leukemia (trithorax homolog, Drosophila); translocated to, 1	ILMN_219360	1.414	0.0365	20	Nucleus	transcription regulator
MMP2	matrix metallopeptidase 2 (gelatinase A, 72kDa gelatinase, 72kDa type IV collagenase)	ILMN_217021	1.326	0.00387	22	Extracellular Space	peptidase
MMP10	matrix metallopeptidase 10 (stromelysin 2)	ILMN_211834	1.23	0.0269	22	Extracellular Space	peptidase
MMP15	matrix metallopeptidase 15 (membrane-inserted)	ILMN_218758	1.314	0.0129	22	Extracellular Space	peptidase
MNF1	mitochondrial nucleoid factor 1	ILMN_212351	-1.321	0.0386		Cytoplasm	other
MNT	--	--				unknown	other
MOK	MOK protein kinase	ILMN_184396	1.562	0.0122		Plasma Membrane	kinase
MPDU1	mannose-P-dolichol utilization defect 1	ILMN_217641	1.616	0.000321	3	Cytoplasm	other
MPP5	membrane protein, palmitoylated 5 (MAGUK p55 subfamily member 5)	ILMN_208920	-1.385	0.0037		Plasma Membrane	kinase
MPP6	membrane protein, palmitoylated 6 (MAGUK p55 subfamily member 6)	ILMN_221633	-1.323	0.0234		Plasma Membrane	kinase
MPV17	MpV17 mitochondrial inner membrane protein	ILMN_199373	1.308	0.0497		Cytoplasm	other
MRC2	mannose receptor, C type 2	ILMN_186378	1.353	0.0389	22	Plasma Membrane	transmembrane receptor
MREG	melanoregulin	ILMN_253687	-1.248	0.0139	2	unknown	other
MRGPRF	MAS-related GPR, member F	ILMN_223171	1.253	0.0263		Plasma Membrane	G-protein coupled receptor
MRPS11	mitochondrial ribosomal protein S11	ILMN_215405	1.239	0.0408	24	Cytoplasm	other
MSRB1	methionine sulfoxide reductase B1	ILMN_214893	1.246	0.0432		unknown	other
MSRB2	methionine sulfoxide reductase B2	ILMN_218734	1.404	0.00193		Nucleus	transcription regulator
MSX1	msh homeobox 1	--				Nucleus	transcription regulator
MSX2	msh homeobox 2	--				Nucleus	transcription regulator
MT1E	metallothionein 1E	ILMN_209514	1.23	0.026	2	Cytoplasm	other
MTA1	metastasis associated 1	--				Nucleus	transcription regulator
MTFP1	mitochondrial fission process 1	ILMN_212220	-1.33	0.0315		Cytoplasm	other
MTMR11	myotubularin related protein 11	ILMN_213977	-1.297	0.0372		unknown	other
MTMR12	myotubularin related protein 12	ILMN_222815	-1.31	0.0309		Plasma Membrane	other
MTOR	mechanistic target of rapamycin (serine/threonine kinase)	ILMN_212155	-1.374	0.0058	6	Nucleus	kinase
MTORC1	--	--			7	Cytoplasm	complex
MTORC2	--	--			16	Cytoplasm	complex
MTPN	myotrophin	--				Nucleus	transcription regulator
MTRF1	mitochondrial translational release factor 1	ILMN_199371	1.247	0.037	24	Cytoplasm	translation regulator
MURC	muscle-related coiled-coil protein	ILMN_211197	1.392	0.00268		Cytoplasm	other
MUSTN1	musculoskeletal, embryonic nuclear protein 1	ILMN_215350	1.456	0.00298		Nucleus	other
MXD1	MAX dimerization protein 1	--				Nucleus	transcription regulator
MXD4	--	ILMN_223182	1.376	0.0351		unknown	other
MXRA8	matrix-remodelling associated 8	ILMN_223150	1.491	0.00198		unknown	other
MYB	--	--				unknown	other
MYBBP1A	MYB binding protein (P160) 1a	ILMN_228300	-1.353	0.00237	7	Nucleus	transcription regulator
MYBL2	v-myb myeloblastosis viral oncogene homolog (avian)-like 2	ILMN_212854	-1.473	0.007	23	Nucleus	transcription regulator
MYC	v-myc myelocytomatosis viral oncogene homolog (avian)	--				Nucleus	transcription regulator
MYCBP2	MYC binding protein 2, E3 ubiquitin protein ligase	ILMN_216306	-1.341	0.0237	11	Nucleus	enzyme
MYCL1	v-myc myelocytomatosis viral oncogene homolog 1, lung carcinoma derived (avian)	ILMN_213909	-1.526	0.00257	15	Nucleus	transcription regulator
MYCN	v-myc myelocytomatosis viral related oncogene, neuroblastoma derived (avian)	--				Nucleus	transcription regulator
MYF5	myogenic factor 5	--				Nucleus	transcription regulator
MYL1	myosin, light chain 1, alkali; skeletal, fast	ILMN_218373	-1.311	0.0143	11	Cytoplasm	other
MYL12B	myosin, light chain 12B, regulatory	ILMN_210875	1.314	0.0221		Cytoplasm	other
MYO1B	myosin IB	ILMN_216450	1.275	0.0465	13	Cytoplasm	other
MYOD1	myogenic differentiation 1	ILMN_223350	-1.52	0.00174	11	Nucleus	transcription regulator
MYOG	myogenin (myogenic factor 4)	ILMN_212019	1.359	0.00333	19	Nucleus	transcription regulator
Myosin	--	--			11	Cytoplasm	complex
Na+,K+ -ATPase	--	--			11	Plasma Membrane	complex
Na-k-atpase	--	--			11	unknown	group
NAA15	N(alpha)-acetyltransferase 15, NatA auxiliary subunit	ILMN_251481	-1.341	0.00482		Nucleus	transcription regulator
NAB1	NGFI-A binding protein 1 (EGR1 binding protein 1)	ILMN_210731	-1.233	0.046	6	Nucleus	transcription regulator
NACC1	nucleus accumbens associated 1, BEN and BTB (POZ) domain containing	--				Nucleus	transcription regulator
NAMPT	nicotinamide phosphoribosyltransferase	ILMN_212748	-1.698	0.00113	19	Extracellular Space	cytokine
NASP	nuclear autoantigenic sperm protein (histone-binding)	ILMN_211691	-1.292	0.0214	1	Nucleus	other
NBL1 (includes EG:17965)	neuroblastoma 1, DAN family BMP antagonist	ILMN_227206	1.235	0.0235	18	Nucleus	other
NCAPG2	non-SMC condensin II complex, subunit G2	ILMN_212079	-1.494	0.00217	3	Nucleus	other
NCAPH	--	ILMN_229155	-1.221	0.0267	2	Nucleus	other
NCEH1	neutral cholesterol ester hydrolase 1	ILMN_218297	-1.222	0.035		Plasma Membrane	enzyme
NCK	--	--			20	Cytoplasm	group
NCOR1	nuclear receptor corepressor 1	ILMN_209870	-1.369	0.0386		Nucleus	transcription regulator
NDRG3	NDRG family member 3	ILMN_221810	1.303	0.00787		Cytoplasm	other
NDRG4	NDRG family member 4	ILMN_222585	-1.41	0.013		unknown	other
NDUFS8	NADH dehydrogenase (ubiquinone) Fe-S protein 8, 23kDa (NADH-coenzyme Q reductase)	ILMN_219645	-1.228	0.0224		Cytoplasm	enzyme
NEFM	neurofilament, medium polypeptide	ILMN_251711	1.28	0.019	10	Cytoplasm	other
NELF	NMDA receptor synaptonuclear signaling and neuronal migration factor	ILMN_242271	1.229	0.0448	17	Extracellular Space	other
NF1 (includes EG:18015)	neurofibromin 1	ILMN_219905	-1.351	0.0205	10	Cytoplasm	other
NFAT (complex)	--	--			23	Cytoplasm	complex
Nfat (family)	--	--			20	Cytoplasm	group
NFATC3	nuclear factor of activated T-cells, cytoplasmic, calcineurin-dependent 3	--				Nucleus	transcription regulator
NFATC4	nuclear factor of activated T-cells, cytoplasmic, calcineurin-dependent 4	ILMN_214372	1.354	0.0166	7	Nucleus	transcription regulator
NFE2L1	nuclear factor (erythroid-derived 2)-like 1	ILMN_216415	-1.375	0.0285	25	Nucleus	transcription regulator
NFE2L2	nuclear factor (erythroid-derived 2)-like 2	--				Nucleus	transcription regulator
NFIC	nuclear factor I/C (CCAAT-binding transcription factor)	ILMN_218767	-1.446	0.00214	13	Nucleus	transcription regulator
NFKB2	nuclear factor of kappa light polypeptide gene enhancer in B-cells 2 (p49/p100)	--				Nucleus	transcription regulator
NFkB (complex)	--	--			18	Nucleus	complex
NFkB (family)	--	--			18	Nucleus	group
NfkB-RelA	--	--			18	Nucleus	complex
NfkB1-RelA	--	--			19	Nucleus	complex
NFYA	nuclear transcription factor Y, alpha	--				Nucleus	transcription regulator
NGFR	nerve growth factor receptor	ILMN_246045	-1.354	0.00614	5	Plasma Membrane	transmembrane receptor
Nicotinic acetylcholine receptor	--	--			19	Plasma Membrane	complex
NID2	nidogen 2 (osteonidogen)	ILMN_211992	1.592	0.000416	7	Extracellular Space	other
NKD2	naked cuticle homolog 2 (Drosophila)	ILMN_190611	1.478	0.0211	23	Nucleus	other
NLK	nemo-like kinase	ILMN_217474	-1.367	0.00496		Nucleus	kinase
NME4	NME/NM23 nucleoside diphosphate kinase 4	ILMN_210085	1.48	0.000415	17	Cytoplasm	kinase
NME7	NME/NM23 family member 7	ILMN_212812	-1.435	0.0101		Cytoplasm	kinase
NNMT	nicotinamide N-methyltransferase	ILMN_215936	2.375	6.45e-06	9	Cytoplasm	enzyme
NOL3	nucleolar protein 3 (apoptosis repressor with CARD domain)	ILMN_213608	1.312	0.00627	5	Nucleus	other
NOP2	NOP2 nucleolar protein	ILMN_210691	-1.262	0.0214	7	Nucleus	other
Nos	--	--			21	Cytoplasm	group
NOTCH1	notch 1	ILMN_218069	-1.399	0.00776	14	Plasma Membrane	transcription regulator
NOTCH4	notch 4	ILMN_216193	-1.221	0.0317	19	Plasma Membrane	transcription regulator
Notch	--	--			6	Plasma Membrane	group
NPAT	nuclear protein, ataxia-telangiectasia locus	--				Nucleus	transcription regulator
NPDC1	neural proliferation, differentiation and control, 1	ILMN_208777	1.307	0.0309	14	Extracellular Space	other
NPHP1	nephronophthisis 1 (juvenile)	ILMN_218690	1.351	0.018	13	Nucleus	other
NPR2 (includes EG:116564)	natriuretic peptide receptor B/guanylate cyclase B (atrionatriuretic peptide receptor B)	ILMN_218454	1.368	0.00952	16	Plasma Membrane	G-protein coupled receptor
NR1D1	nuclear receptor subfamily 1, group D, member 1	ILMN_218228	1.316	0.0148	18	Nucleus	ligand-dependent nuclear receptor
NR1H3	nuclear receptor subfamily 1, group H, member 3	--				Nucleus	ligand-dependent nuclear receptor
NR1I3	nuclear receptor subfamily 1, group I, member 3	--				Nucleus	ligand-dependent nuclear receptor
NR2E3	nuclear receptor subfamily 2, group E, member 3	--				Nucleus	ligand-dependent nuclear receptor
NR3C1	nuclear receptor subfamily 3, group C, member 1 (glucocorticoid receptor)	--				Nucleus	ligand-dependent nuclear receptor
NR3C2	nuclear receptor subfamily 3, group C, member 2	--				Nucleus	ligand-dependent nuclear receptor
NRG	--	--			19	Extracellular Space	group
NSFL1C	NSFL1 (p97) cofactor (p47)	ILMN_211486	1.229	0.0174	13	Cytoplasm	other
NUAK1	NUAK family, SNF1-like kinase, 1	ILMN_234029	1.361	0.00285	4	unknown	kinase
NUCB1	nucleobindin 1	ILMN_213698	1.283	0.018		Cytoplasm	other
Nuclear factor 1	--	--			13	Nucleus	group
NUDT1	nudix (nucleoside diphosphate linked moiety X)-type motif 1	ILMN_217881	1.431	0.0125	17	Extracellular Space	phosphatase
NUMBL	numb homolog (Drosophila)-like	ILMN_219013	1.559	0.0133	1	Cytoplasm	other
NUP107	nucleoporin 107kDa	ILMN_218247	-1.274	0.0303	3	Nucleus	transporter
NUP160	nucleoporin 160kDa	ILMN_222915	-1.427	0.0206	3	Nucleus	transporter
NUPR1	nuclear protein, transcriptional regulator, 1	ILMN_221920	1.226	0.0398	11	Nucleus	transcription regulator
OAT	ornithine aminotransferase	ILMN_209755	1.222	0.0309		Cytoplasm	enzyme
OGN	osteoglycin	ILMN_220162	1.472	0.00492	9,17	Extracellular Space	growth factor
OLFM1	olfactomedin 1	ILMN_212106	-1.239	0.0249	1	Cytoplasm	other
OLFML3	olfactomedin-like 3	ILMN_219432	1.527	0.000317	14	Extracellular Space	other
OPTN	optineurin	ILMN_216896	-1.223	0.0288		Cytoplasm	other
OSR2	odd-skipped related 2 (Drosophila)	ILMN_260140	3.207	1.33e-07		Nucleus	transcription regulator
OVCA2	ovarian tumor suppressor candidate 2	ILMN_220648	1.248	0.0195		Cytoplasm	other
OVGP1	oviductal glycoprotein 1, 120kDa	ILMN_209968	-1.391	0.00406	19	Extracellular Space	enzyme
P2RX4	purinergic receptor P2X, ligand-gated ion channel, 4	ILMN_211852	1.228	0.0391	22	Plasma Membrane	ion channel
P38 MAPK	--	--			11	Cytoplasm	group
p70 S6k	--	--			7	Cytoplasm	group
p85 (pik3r)	--	--			5	Cytoplasm	group
PACSIN2	protein kinase C and casein kinase substrate in neurons 2	ILMN_259376	-1.305	0.0381	1	Cytoplasm	transporter
Pak	--	--			11	Cytoplasm	group
PARD3	par-3 partitioning defective 3 homolog (C. elegans)	ILMN_214508	-1.502	0.0368		Plasma Membrane	other
PARP12	--	ILMN_188937	1.404	0.0139	25	Nucleus	other
PARP	--	--			25	Nucleus	group
PARS2	prolyl-tRNA synthetase 2, mitochondrial (putative)	ILMN_213236	1.322	0.0197		Cytoplasm	enzyme
Patched	--	--			15	Plasma Membrane	group
PAX3	paired box 3	--				Nucleus	transcription regulator
PAX9	paired box 9	--				Nucleus	transcription regulator
PBRM1	polybromo 1	ILMN_216134	-1.276	0.0123	20	Nucleus	other
PBX2	pre-B-cell leukemia homeobox 2	ILMN_209856	1.709	0.000178	7	Nucleus	transcription regulator
PBX3	pre-B-cell leukemia homeobox 3	ILMN_210749	-1.432	0.00132	17	Nucleus	transcription regulator
PC	pyruvate carboxylase	ILMN_185459	1.347	0.0282		Cytoplasm	enzyme
PCDH1	protocadherin 1	ILMN_209630	-1.266	0.0226	6	Plasma Membrane	other
PCNT	pericentrin	ILMN_220374	-1.361	0.00551	13	Cytoplasm	other
PCSK9	proprotein convertase subtilisin/kexin type 9	ILMN_222872	-1.341	0.0154	25	Extracellular Space	peptidase
PDCL3	phosducin-like 3	ILMN_212554	1.434	0.0247		Cytoplasm	other
Pde4	--	--			10	unknown	group
Pde	--	--			10	Cytoplasm	group
PDE1A	phosphodiesterase 1A, calmodulin-dependent	ILMN_220111	-1.36	0.0226	10	Cytoplasm	enzyme
PDE4DIP	phosphodiesterase 4D interacting protein	ILMN_228537	-1.762	0.000396	3	Cytoplasm	enzyme
Pdgf (complex)	--	--			23	Extracellular Space	complex
Pdgf Ab	--	--			22	Plasma Membrane	complex
PDGF BB	--	--			8	Extracellular Space	complex
PDGFB	platelet-derived growth factor beta polypeptide	ILMN_211703	-1.512	0.00294	8	Extracellular Space	growth factor
PDGFC	platelet derived growth factor C	ILMN_184848	1.311	0.0152	19	Extracellular Space	growth factor
Pdgfr	--	--			5	Plasma Membrane	group
PDIA5	protein disulfide isomerase family A, member 5	ILMN_233690	-1.527	0.0163		Cytoplasm	enzyme
PDLIM2	PDZ and LIM domain 2 (mystique)	ILMN_211617	1.442	0.0013	18	Cytoplasm	other
PDX1	pancreatic and duodenal homeobox 1	--				Nucleus	transcription regulator
PEPCK	--	--			17	Nucleus	group
PER2	period circadian clock 2	ILMN_210764	-1.388	0.0147	15	Nucleus	other
PES1	pescadillo ribosomal biogenesis factor 1	ILMN_213577	1.449	0.00504	2	Nucleus	other
PEX13	peroxisomal biogenesis factor 13	ILMN_220467	-1.353	0.0117		Cytoplasm	transporter
PEX16	peroxisomal biogenesis factor 16	ILMN_211248	1.34	0.0405	6	Cytoplasm	other
PEX11B	peroxisomal biogenesis factor 11 beta	ILMN_220224	1.261	0.0376		Cytoplasm	other
PFKFB4	6-phosphofructo-2-kinase/fructose-2,6-biphosphatase 4	ILMN_219719	-1.225	0.0253	19	Cytoplasm	kinase
PFKL	phosphofructokinase, liver	ILMN_212064	1.335	0.0114		Cytoplasm	kinase
PGGT1B	protein geranylgeranyltransferase type I, beta subunit	--			24	Cytoplasm	enzyme
PGR	progesterone receptor	--				Nucleus	ligand-dependent nuclear receptor
PHEX	phosphate regulating endopeptidase homolog, X-linked	ILMN_217699	-1.545	0.00902	10	Cytoplasm	peptidase
PHGDH	phosphoglycerate dehydrogenase	ILMN_226456	-1.515	0.00375	2,9	Cytoplasm	enzyme
PHKA2	phosphorylase kinase, alpha 2 (liver)	ILMN_220670	-1.266	0.0356		Cytoplasm	kinase
PHTF1	putative homeodomain transcription factor 1	ILMN_231517	-1.242	0.0285		Nucleus	transcription regulator
PI3K (complex)	--	--			12	Cytoplasm	complex
PI3K (family)	--	--			21	unknown	group
PI3K p85	--	--			8	Cytoplasm	group
PIAS1	protein inhibitor of activated STAT, 1	--				Nucleus	transcription regulator
PIK3CB	phosphatidylinositol-4,5-bisphosphate 3-kinase, catalytic subunit beta	ILMN_217227	-1.272	0.0155		Cytoplasm	kinase
PIK3IP1	phosphoinositide-3-kinase interacting protein 1	ILMN_210015	1.66	0.000455	12	unknown	other
PIK3R1	phosphoinositide-3-kinase, regulatory subunit 1 (alpha)	ILMN_256560	1.248	0.0351	5	Cytoplasm	kinase
PIK3R3	phosphoinositide-3-kinase, regulatory subunit 3 (gamma)	ILMN_212250	1.396	0.00546		Cytoplasm	kinase
PISD	phosphatidylserine decarboxylase	ILMN_211066	1.414	0.0143		Cytoplasm	enzyme
PITPNB	phosphatidylinositol transfer protein, beta	ILMN_215436	-1.378	0.0196	16	Cytoplasm	transporter
PITX2	paired-like homeodomain 2	--				Nucleus	transcription regulator
Pka	--	--			10	Cytoplasm	complex
Pka catalytic subunit	--	--			10	unknown	group
Pkc(s)	--	--			16	Cytoplasm	group
PKDCC	protein kinase domain containing, cytoplasmic	ILMN_227720	1.395	0.0104		Cytoplasm	kinase
Pkg	--	--			22	Cytoplasm	group
PKIG	protein kinase (cAMP-dependent, catalytic) inhibitor gamma	ILMN_211475	1.251	0.0157		unknown	other
PKMYT1	protein kinase, membrane associated tyrosine/threonine 1	ILMN_215069	-1.382	0.028	7,9	Cytoplasm	kinase
PKP2	plakophilin 2	ILMN_213446	1.249	0.0208		Plasma Membrane	other
PLA2G6	phospholipase A2, group VI (cytosolic, calcium-independent)	ILMN_220310	-1.312	0.0244	25	Cytoplasm	enzyme
PLAA	phospholipase A2-activating protein	ILMN_212295	-1.352	0.0277	13	Cytoplasm	other
PLC gamma	--	--			23	Cytoplasm	group
PLCG2	phospholipase C, gamma 2 (phosphatidylinositol-specific)	ILMN_210061	-1.307	0.0149	20	Cytoplasm	enzyme
PLD2	phospholipase D2	ILMN_217427	1.443	0.0149		Cytoplasm	enzyme
PLEC	plectin	ILMN_223296	-1.333	0.0144	15	Cytoplasm	other
PLEKHF2	--	ILMN_221536	-1.251	0.0384	21	Cytoplasm	other
PLIN4	perilipin 4	ILMN_208656	-1.424	0.00265	17	Cytoplasm	other
PLOD1	procollagen-lysine, 2-oxoglutarate 5-dioxygenase 1	ILMN_217271	1.319	0.01		Cytoplasm	enzyme
PLTP	phospholipid transfer protein	ILMN_208776	1.315	0.0114		Extracellular Space	enzyme
PMEPA1	prostate transmembrane protein, androgen induced 1	ILMN_186309	1.419	0.0255	20	Plasma Membrane	other
PML	promyelocytic leukemia	--				Nucleus	transcription regulator
PMPCA	peptidase (mitochondrial processing) alpha	ILMN_211563	1.5	0.00752		Cytoplasm	peptidase
PODXL2	podocalyxin-like 2	ILMN_228153	1.466	0.00321		Plasma Membrane	other
POLB	polymerase (DNA directed), beta	ILMN_220271	-1.303	0.0351	2	Nucleus	enzyme
POLE	--	ILMN_209722	-1.532	0.00543		unknown	other
POLR3G	polymerase (RNA) III (DNA directed) polypeptide G (32kD)	ILMN_243523	-1.279	0.0296		Nucleus	enzyme
PORCN	porcupine homolog (Drosophila)	ILMN_251763	1.358	0.0179	10	Cytoplasm	other
POU2F1	POU class 2 homeobox 1	--				Nucleus	transcription regulator
PPA1	pyrophosphatase (inorganic) 1	ILMN_215557	-1.249	0.0441	14	Cytoplasm	enzyme
PPARA	peroxisome proliferator-activated receptor alpha	--				Nucleus	ligand-dependent nuclear receptor
PPARD	peroxisome proliferator-activated receptor delta	--				Nucleus	ligand-dependent nuclear receptor
PPARG	peroxisome proliferator-activated receptor gamma	--				Nucleus	ligand-dependent nuclear receptor
PPARGC1A	peroxisome proliferator-activated receptor gamma, coactivator 1 alpha	--				Nucleus	transcription regulator
PPFIBP1	PTPRF interacting protein, binding protein 1 (liprin beta 1)	ILMN_228845	1.33	0.012	17	Plasma Membrane	other
PPM1J	protein phosphatase, Mg2+/Mn2+ dependent, 1J	ILMN_208953	-1.343	0.0375		unknown	phosphatase
PPM1L	protein phosphatase, Mg2+/Mn2+ dependent, 1L	ILMN_184575	-1.283	0.0228		Cytoplasm	phosphatase
PPP2R2B	protein phosphatase 2, regulatory subunit B, beta	ILMN_212532	-1.428	0.0145		Cytoplasm	phosphatase
PQBP1	polyglutamine binding protein 1	ILMN_216954	1.289	0.0357	17	Nucleus	transcription regulator
PRELP	proline/arginine-rich end leucine-rich repeat protein	ILMN_221743	1.495	0.00326	7	Extracellular Space	other
PRKAB2	protein kinase, AMP-activated, beta 2 non-catalytic subunit	ILMN_219379	1.419	0.00528	7	Cytoplasm	kinase
PRKAG2	protein kinase, AMP-activated, gamma 2 non-catalytic subunit	ILMN_221101	-1.319	0.00677	7	Cytoplasm	kinase
PRKG1	protein kinase, cGMP-dependent, type I	ILMN_190786	-1.288	0.0106	12	Cytoplasm	kinase
Prl2c4	prolactin family 2, subfamily c, member 4	ILMN_199380	-2.624	1.4e-06	9	Extracellular Space	other
Prl2c2 (includes others)	prolactin family 2, subfamily c, member 2	ILMN_201546	-2.234	2.31e-05	15	Extracellular Space	growth factor
Pro-inflammatory Cytokine	--	--			21	unknown	group
Proinsulin	--	--			25	unknown	group
PROSC	proline synthetase co-transcribed homolog (bacterial)	ILMN_238181	1.295	0.0424		Cytoplasm	enzyme
PRPF8	PRP8 pre-mRNA processing factor 8 homolog (S. cerevisiae)	ILMN_211086	-1.464	0.0303	4	Nucleus	other
PRR11	proline rich 11	ILMN_209511	-1.29	0.0253	16	unknown	other
PRRG2	proline rich Gla (G-carboxyglutamic acid) 2	ILMN_213189	1.326	0.0129		Extracellular Space	other
PRRX1	paired related homeobox 1	ILMN_211302	-1.228	0.0404	15	Nucleus	transcription regulator
PSIP1	PC4 and SFRS1 interacting protein 1	ILMN_211417	-1.428	0.00923	16	Nucleus	other
PSMB10	proteasome (prosome, macropain) subunit, beta type, 10	ILMN_215976	1.254	0.0356		Cytoplasm	peptidase
PSMD2	proteasome (prosome, macropain) 26S subunit, non-ATPase, 2	ILMN_217415	-1.23	0.0329	21	Cytoplasm	other
PSMD10	--	--				unknown	other
PSMF1	proteasome (prosome, macropain) inhibitor subunit 1 (PI31)	ILMN_196300	1.236	0.0406	14	Cytoplasm	other
PTPN12	protein tyrosine phosphatase, non-receptor type 12	ILMN_208950	1.418	0.0131	4	Cytoplasm	phosphatase
PTPN21	protein tyrosine phosphatase, non-receptor type 21	ILMN_209949	-1.245	0.016	1	Cytoplasm	phosphatase
Ptprd	--	ILMN_229755	-1.334	0.00752		unknown	other
PTRH2	peptidyl-tRNA hydrolase 2	ILMN_196329	-1.292	0.0338	3	Cytoplasm	enzyme
PTS	6-pyruvoyltetrahydropterin synthase	ILMN_209277	1.244	0.033	20	Cytoplasm	enzyme
PVRL2	poliovirus receptor-related 2 (herpesvirus entry mediator B)	ILMN_214203	-1.385	0.011		Plasma Membrane	transmembrane receptor
PYGO1	pygopus homolog 1 (Drosophila)	ILMN_217089	1.479	0.00827	15	Nucleus	other
RAB32	RAB32, member RAS oncogene family	ILMN_213369	1.316	0.0143	10	Cytoplasm	other
RAB34	RAB34, member RAS oncogene family	ILMN_213112	1.348	0.0234	6	Cytoplasm	enzyme
RAB22A	RAB22A, member RAS oncogene family	ILMN_185220	-1.29	0.0324	13	Cytoplasm	enzyme
RAB4B	RAB4B, member RAS oncogene family	ILMN_217124	1.29	0.0468	19	Plasma Membrane	enzyme
RAB7A	RAB7A, member RAS oncogene family	ILMN_211688	1.366	0.0195	13	Cytoplasm	enzyme
RAB7L1	--	ILMN_217263	1.288	0.00806		unknown	other
RAB9A	RAB9A, member RAS oncogene family	ILMN_213409	1.287	0.0437	23	Cytoplasm	enzyme
RABIF	RAB interacting factor	ILMN_209711	1.325	0.0115		unknown	transporter
Rac	--	--			8	Cytoplasm	group
RAD54L	RAD54-like (S. cerevisiae)	ILMN_221915	-1.317	0.0103		Nucleus	enzyme
Raet1b	retinoic acid early transcript beta	ILMN_201542	1.247	0.0227		Plasma Membrane	other
Raf	--	--			22	Cytoplasm	group
RALGPS2	--	ILMN_192792	-1.412	0.0156		unknown	other
RAMP2	receptor (G protein-coupled) activity modifying protein 2	ILMN_215597	1.356	0.0053	8	Plasma Membrane	other
Rap1	--	--			12	Cytoplasm	group
RAPGEF3	Rap guanine nucleotide exchange factor (GEF) 3	ILMN_213815	1.485	0.0058	12	Nucleus	other
RAPGEF6	Rap guanine nucleotide exchange factor (GEF) 6	ILMN_196573	-1.342	0.0118	9	Plasma Membrane	other
Rar	--	--			16	Nucleus	group
Ras	--	--			4	Cytoplasm	group
Ras homolog	--	--			23	Cytoplasm	group
RAX	retina and anterior neural fold homeobox	--				Nucleus	transcription regulator
RB1	retinoblastoma 1	ILMN_217149	-1.291	0.0303	17	Nucleus	transcription regulator
Rb	--	--			17	Nucleus	group
RBCK1	RanBP-type and C3HC4-type zinc finger containing 1	--				Cytoplasm	transcription regulator
RBL1	retinoblastoma-like 1 (p107)	ILMN_217846	-1.368	0.00541	16	Nucleus	other
RBM10	RNA binding motif protein 10	ILMN_209004	1.273	0.013	2	Nucleus	other
RBM48	RNA binding motif protein 48	ILMN_217610	1.273	0.0357		Nucleus	other
RBMS3	RNA binding motif, single stranded interacting protein 3	ILMN_213212	-1.27	0.0178	2	unknown	other
RBPJ	recombination signal binding protein for immunoglobulin kappa J region	--				Nucleus	transcription regulator
Rbpms	RNA binding protein with multiple splicing	ILMN_246368	1.231	0.036	9	unknown	transcription regulator
RCAN3	RCAN family member 3	ILMN_217944	-1.267	0.02	9	unknown	other
RCOR2	REST corepressor 2	ILMN_221340	-1.374	0.0437		Nucleus	transcription regulator
RDH5	retinol dehydrogenase 5 (11-cis/9-cis)	ILMN_221249	1.426	0.0073	16	Cytoplasm	enzyme
RDH10	retinol dehydrogenase 10 (all-trans)	ILMN_221783	1.81	0.00611		Nucleus	enzyme
RELA	v-rel reticuloendotheliosis viral oncogene homolog A (avian)	--				Nucleus	transcription regulator
RELB	v-rel reticuloendotheliosis viral oncogene homolog B	--				Nucleus	transcription regulator
RELT	RELT tumor necrosis factor receptor	ILMN_184937	1.26	0.0403	18	Plasma Membrane	transmembrane receptor
REM2	RAS (RAD and GEM)-like GTP binding 2	ILMN_221700	-1.839	0.000329	6	Plasma Membrane	enzyme
RERG	RAS-like, estrogen-regulated, growth inhibitor	ILMN_212208	1.344	0.0056	9	Nucleus	enzyme
RFFL	ring finger and FYVE-like domain containing E3 ubiquitin protein ligase	ILMN_225024	-1.56	0.0417		Cytoplasm	enzyme
RGS12	regulator of G-protein signaling 12	ILMN_217718	-1.248	0.0489	12	Nucleus	other
RGS16	regulator of G-protein signaling 16	ILMN_209950	-1.307	0.00575	5	Cytoplasm	other
RGS9BP	regulator of G protein signaling 9 binding protein	ILMN_217635	1.249	0.0429		unknown	other
RHBDF1	rhomboid 5 homolog 1 (Drosophila)	ILMN_215302	1.235	0.0461		unknown	other
RHOJ	ras homolog family member J	ILMN_214929	1.23	0.0415	22	Cytoplasm	enzyme
RIC8B	resistance to inhibitors of cholinesterase 8 homolog B (C. elegans)	ILMN_220882	1.334	0.00544		Cytoplasm	other
RIN2	Ras and Rab interactor 2	ILMN_215751	1.492	0.00127	12	Cytoplasm	other
RLIM	ring finger protein, LIM domain interacting	ILMN_201533	-1.372	0.0353	15	Nucleus	enzyme
RNA polymerase II	--	--			17	Nucleus	complex
RNA polymerase iii	--	--			3	Nucleus	complex
RNase A	--	--			22	unknown	group
RNF41	ring finger protein 41	ILMN_208780	1.328	0.0421	18	Cytoplasm	enzyme
RNGTT	RNA guanylyltransferase and 5'-phosphatase	ILMN_215209	-1.26	0.0149	17	Nucleus	phosphatase
RNPS1	RNA binding protein S1, serine-rich domain	ILMN_218045	-1.221	0.0312	4	Nucleus	other
ROBO1	roundabout, axon guidance receptor, homolog 1 (Drosophila)	ILMN_214547	-1.235	0.0407	25	Plasma Membrane	transmembrane receptor
Rock	--	--			12	Cytoplasm	group
RPL7L1	ribosomal protein L7-like 1	ILMN_196328	1.263	0.0297		Cytoplasm	transcription regulator
Rps24	--	ILMN_194025	-1.5	0.0138		unknown	other
RPS6KA	--	--			7	Cytoplasm	group
RPS6KA1 (includes EG:20111)	ribosomal protein S6 kinase, 90kDa, polypeptide 1	ILMN_260376	-1.744	0.00332	7	Cytoplasm	kinase
RRAGD	Ras-related GTP binding D	ILMN_224125	-1.303	0.0238	16	Cytoplasm	enzyme
RREB1	ras responsive element binding protein 1	ILMN_249169	-1.301	0.0135		Nucleus	transcription regulator
RSAD1	radical S-adenosyl methionine domain containing 1	ILMN_260058	1.282	0.0261		Cytoplasm	other
Rsk	--	--			7	Cytoplasm	group
RSRC1	arginine/serine-rich coiled-coil 1	ILMN_212805	-1.306	0.0395		Nucleus	other
RUVBL2	RuvB-like 2 (E. coli)	--				Nucleus	transcription regulator
S100A3	S100 calcium binding protein A3	ILMN_212632	-1.707	0.0343	20	unknown	transporter
SAMHD1	SAM domain and HD domain 1	ILMN_211012	-1.228	0.0235	12	Nucleus	enzyme
SAP30BP	SAP30 binding protein	ILMN_210356	1.339	0.0458		Nucleus	transcription regulator
SARNP	SAP domain containing ribonucleoprotein	ILMN_234531	1.376	0.0216		Nucleus	other
SART3	squamous cell carcinoma antigen recognized by T cells 3	ILMN_222751	-1.238	0.0301	4	Nucleus	other
SATB1	SATB homeobox 1	--				Nucleus	transcription regulator
SCAMP5	--	ILMN_220386	1.422	0.00471		unknown	other
SCAND1	SCAN domain containing 1	ILMN_219671	1.256	0.0267		Nucleus	transcription regulator
SCRIB	scribbled planar cell polarity protein	ILMN_220464	-1.339	0.0299	4	Cytoplasm	other
SDF4	stromal cell derived factor 4	ILMN_220752	-1.26	0.0229	3	Cytoplasm	other
SDSL	serine dehydratase-like	ILMN_217735	1.271	0.0225	2	Cytoplasm	enzyme
Secretase gamma	--	--			19	Plasma Membrane	complex
SEMA4A	sema domain, immunoglobulin domain (Ig), transmembrane domain (TM) and short cytoplasmic domain, (semaphorin) 4A	ILMN_217781	-1.253	0.0318		Plasma Membrane	other
SEMA4F	sema domain, immunoglobulin domain (Ig), transmembrane domain (TM) and short cytoplasmic domain, (semaphorin) 4F	ILMN_235029	-1.522	0.000784		Plasma Membrane	other
SEMA7A	semaphorin 7A, GPI membrane anchor (John Milton Hagen blood group)	ILMN_210076	1.428	0.0181		Plasma Membrane	transmembrane receptor
SEPHS1	selenophosphate synthetase 1	ILMN_209826	-1.307	0.0274		unknown	enzyme
SEPSECS	Sep (O-phosphoserine) tRNA:Sec (selenocysteine) tRNA synthase	ILMN_224382	1.254	0.0122	24	Cytoplasm	other
SERPINB2	serpin peptidase inhibitor, clade B (ovalbumin), member 2	ILMN_211701	1.479	0.00148		Extracellular Space	other
SERTAD3	SERTA domain containing 3	ILMN_218204	-1.223	0.0411		Nucleus	transcription regulator
SESN1	sestrin 1	ILMN_253855	1.401	0.0036	5	Nucleus	other
SESN3	sestrin 3	ILMN_184128	-1.353	0.0244	5	unknown	other
SF1	splicing factor 1	ILMN_188043	-1.35	0.00901	10	Nucleus	transcription regulator
SF3A1	splicing factor 3a, subunit 1, 120kDa	ILMN_184760	-1.232	0.0274	6	Nucleus	other
SGCA	sarcoglycan, alpha (50kDa dystrophin-associated glycoprotein)	ILMN_211934	-1.301	0.0151	19	Plasma Membrane	other
SGCB	sarcoglycan, beta (43kDa dystrophin-associated glycoprotein)	ILMN_209284	1.341	0.0104	19	Plasma Membrane	other
SGK223	homolog of rat pragma of Rnd2	ILMN_221116	-1.406	0.0111	5	unknown	kinase
SH2B2	SH2B adaptor protein 2	ILMN_223374	-1.35	0.0128	20	Cytoplasm	other
SH3GL1	--	ILMN_218469	1.248	0.049	13	Cytoplasm	other
SHC1 (includes EG:20416)	SHC (Src homology 2 domain containing) transforming protein 1	ILMN_212742	1.31	0.029	22	Cytoplasm	other
SHMT2	serine hydroxymethyltransferase 2 (mitochondrial)	ILMN_211413	-1.814	0.00508		Cytoplasm	enzyme
SIAH2	siah E3 ubiquitin protein ligase 2	ILMN_214593	-1.289	0.0328	18	Nucleus	transcription regulator
SIM1	single-minded homolog 1 (Drosophila)	--				Nucleus	transcription regulator
SIN3A	SIN3 transcription regulator homolog A (yeast)	--				Nucleus	transcription regulator
SKA3	spindle and kinetochore associated complex subunit 3	ILMN_223717	-1.354	0.0113		Nucleus	other
SLC19A2	solute carrier family 19 (thiamine transporter), member 2	ILMN_223225	-1.271	0.0185	7	Plasma Membrane	transporter
SLC1A3	solute carrier family 1 (glial high affinity glutamate transporter), member 3	ILMN_213165	2.302	5.97e-06	10	Plasma Membrane	transporter
SLC1A6	solute carrier family 1 (high affinity aspartate/glutamate transporter), member 6	ILMN_221722	-1.559	0.0026		Plasma Membrane	transporter
SLC22A5	solute carrier family 22 (organic cation/carnitine transporter), member 5	ILMN_209422	1.27	0.0318		Plasma Membrane	transporter
SLC25A45	solute carrier family 25, member 45	ILMN_220462	1.404	0.00236		Cytoplasm	transporter
SLC29A1	solute carrier family 29 (nucleoside transporters), member 1	ILMN_208869	1.227	0.0287	8	Plasma Membrane	transporter
SLC35A2	solute carrier family 35 (UDP-galactose transporter), member A2	ILMN_239099	1.236	0.0187	13	Cytoplasm	transporter
SLC35B3	solute carrier family 35, member B3	ILMN_210054	1.296	0.0176		Cytoplasm	other
SLC40A1	solute carrier family 40 (iron-regulated transporter), member 1	ILMN_222315	1.33	0.00659	8	Plasma Membrane	transporter
SLC4A8	solute carrier family 4, sodium bicarbonate cotransporter, member 8	ILMN_221979	-1.236	0.0171	4	Plasma Membrane	transporter
SLC9A3R1	solute carrier family 9, subfamily A (NHE3, cation proton antiporter 3), member 3 regulator 1	ILMN_212760	-1.427	0.000895	4	Plasma Membrane	other
SLCO3A1	solute carrier organic anion transporter family, member 3A1	ILMN_191087	-1.435	0.00695		Plasma Membrane	transporter
SLIT2	slit homolog 2 (Drosophila)	ILMN_186672	1.304	0.0245	18	Extracellular Space	other
SLK	STE20-like kinase	ILMN_195584	-1.456	0.00106	9	Nucleus	kinase
SMAD1	SMAD family member 1	--				Nucleus	transcription regulator
SMAD2	SMAD family member 2	ILMN_210925	1.229	0.0304	6	Nucleus	transcription regulator
SMAD3	SMAD family member 3	ILMN_227724	1.324	0.00655	6	Nucleus	transcription regulator
SMAD4	SMAD family member 4	--				Nucleus	transcription regulator
SMAD5	SMAD family member 5	ILMN_220057	1.323	0.0125	5	Nucleus	transcription regulator
SMAD7	SMAD family member 7	--				Nucleus	transcription regulator
Smad	--	--			8	Nucleus	complex
Smad1/5/8	--	--			5	Cytoplasm	group
Smad2/3	--	--			15	Cytoplasm	group
Smad2/3-Smad4	--	--			16	Nucleus	complex
SMAP2	small ArfGAP2	ILMN_213072	1.253	0.0211		unknown	other
SMARCA2	SWI/SNF related, matrix associated, actin dependent regulator of chromatin, subfamily a, member 2	--				Nucleus	transcription regulator
SMARCA4	SWI/SNF related, matrix associated, actin dependent regulator of chromatin, subfamily a, member 4	--				Nucleus	transcription regulator
SMARCB1	SWI/SNF related, matrix associated, actin dependent regulator of chromatin, subfamily b, member 1	--				Nucleus	transcription regulator
SMARCE1	SWI/SNF related, matrix associated, actin dependent regulator of chromatin, subfamily e, member 1	--				Nucleus	transcription regulator
SMCR7	Smith-Magenis syndrome chromosome region, candidate 7	ILMN_236162	-1.288	0.0124	14	Cytoplasm	other
SMG1	smg-1 homolog, phosphatidylinositol 3-kinase-related kinase (C. elegans)	ILMN_259227	-1.269	0.0249	19	Cytoplasm	kinase
SMO	smoothened, frizzled family receptor	ILMN_215420	1.31	0.0226		Plasma Membrane	G-protein coupled receptor
SMOOTH MUSCLE ACTIN	--	--			19	unknown	group
SMOX	spermine oxidase	ILMN_209566	1.389	0.0107	14	Cytoplasm	enzyme
SNF8	SNF8, ESCRT-II complex subunit, homolog (S. cerevisiae)	ILMN_217457	1.352	0.0302	1	Cytoplasm	enzyme
snRNP	--	--			4	Plasma Membrane	complex
SNRPB	small nuclear ribonucleoprotein polypeptides B and B1	ILMN_216769	1.238	0.0253	4	Nucleus	other
SOBP	sine oculis binding protein homolog (Drosophila)	ILMN_215551	1.629	0.00185		Nucleus	other
SOCS2	suppressor of cytokine signaling 2	ILMN_212590	-1.363	0.006	19	Cytoplasm	other
SOCS	--	--			19	Cytoplasm	group
Sod	--	--			25	Cytoplasm	group
Sos	--	--			20	Cytoplasm	group
SOX2	SRY (sex determining region Y)-box 2	--				Nucleus	transcription regulator
SOX9	--	ILMN_261259	-1.36	0.00854	10	Nucleus	transcription regulator
SOX15	--	--				unknown	other
SOX18	SRY (sex determining region Y)-box 18	--				Nucleus	transcription regulator
SP1	Sp1 transcription factor	--				Nucleus	transcription regulator
SP3	Sp3 transcription factor	--				Nucleus	transcription regulator
SPAG5	sperm associated antigen 5	ILMN_216733	-1.486	0.00268	11	Nucleus	peptidase
SPAG9	--	ILMN_209773	1.375	0.0124		unknown	other
SPAST	spastin	ILMN_213510	-1.264	0.0107		Nucleus	enzyme
SPATA7	spermatogenesis associated 7	ILMN_210281	-1.273	0.042		unknown	other
SPATA24	--	ILMN_259993	-1.353	0.0058		unknown	other
SPC25 (includes EG:100144563)	SPC25, NDC80 kinetochore complex component, homolog (S. cerevisiae)	ILMN_219453	-1.422	0.0205	2	Cytoplasm	other
SPDEF	SAM pointed domain containing ets transcription factor	--				Nucleus	transcription regulator
SPEN	--	ILMN_209047	-1.318	0.0309	16	Nucleus	transcription regulator
SPHK1	sphingosine kinase 1	ILMN_189350	1.31	0.00763	23	Cytoplasm	kinase
SPOCK1	--	--			9	Extracellular Space	other
SPON2	spondin 2, extracellular matrix protein	ILMN_223108	1.273	0.0134		Extracellular Space	other
SPPL2B	signal peptide peptidase like 2B	ILMN_214308	1.244	0.0327		Plasma Membrane	peptidase
SPR	sepiapterin reductase (7,8-dihydrobiopterin:NADP+ oxidoreductase)	ILMN_210915	1.243	0.0251		Cytoplasm	enzyme
Sprr1a	small proline-rich protein 1A	ILMN_215020	-1.323	0.0153	6	Cytoplasm	other
SPRR2A (includes others)	--	ILMN_258141	-1.317	0.00601	10	Cytoplasm	other
SPSB4	splA/ryanodine receptor domain and SOCS box containing 4	ILMN_212461	1.421	0.00303	21	unknown	other
SRC	--	--			2	Cytoplasm	group
SRD5A3	steroid 5 alpha-reductase 3	ILMN_213581	1.245	0.0325		Cytoplasm	enzyme
SREBF1	sterol regulatory element binding transcription factor 1	--				Nucleus	transcription regulator
SREBF2	sterol regulatory element binding transcription factor 2	--				Nucleus	transcription regulator
SRF	serum response factor (c-fos serum response element-binding transcription factor)	--				Nucleus	transcription regulator
SRPK3	SRSF protein kinase 3	ILMN_217542	1.742	0.00205		Cytoplasm	kinase
SRPX2	sushi-repeat containing protein, X-linked 2	ILMN_214124	1.733	9.22e-05	15	Cytoplasm	other
SRSF7	serine/arginine-rich splicing factor 7	ILMN_212081	1.413	0.0194	4	Nucleus	other
SSBP1	single-stranded DNA binding protein 1, mitochondrial	ILMN_226878	-1.39	0.00985	3	Cytoplasm	other
SSBP2	single-stranded DNA binding protein 2	ILMN_215622	1.335	0.00826	15	Nucleus	transcription regulator
SSBP4	single stranded DNA binding protein 4	ILMN_232139	1.492	0.00358	5	Nucleus	transcription regulator
SSFA2	sperm specific antigen 2	ILMN_192375	-1.363	0.0102	6	Plasma Membrane	other
ST6GALNAC4	--	ILMN_211600	-1.246	0.0267		unknown	other
ST8SIA2	ST8 alpha-N-acetyl-neuraminide alpha-2,8-sialyltransferase 2	ILMN_219178	-1.31	0.0087		Cytoplasm	enzyme
STAM2	signal transducing adaptor molecule (SH3 domain and ITAM motif) 2	ILMN_253679	-1.23	0.0325	1	Cytoplasm	other
STAMBP	STAM binding protein	ILMN_208867	1.231	0.0212	1	Nucleus	enzyme
STARD4	StAR-related lipid transfer (START) domain containing 4	ILMN_190341	-1.378	0.00932	25	Cytoplasm	transporter
STAT1	signal transducer and activator of transcription 1, 91kDa	--				Nucleus	transcription regulator
STAT4	signal transducer and activator of transcription 4	--				Nucleus	transcription regulator
STAT6	signal transducer and activator of transcription 6, interleukin-4 induced	--				Nucleus	transcription regulator
STAT5A	signal transducer and activator of transcription 5A	--				Nucleus	transcription regulator
STAT5a/b	--	--			14	Cytoplasm	group
STAT5B	signal transducer and activator of transcription 5B	--				Nucleus	transcription regulator
STK17B	serine/threonine kinase 17b	ILMN_210275	1.288	0.00897	20	Nucleus	kinase
STMN2	stathmin-like 2	ILMN_210469	-1.223	0.0215	10	Cytoplasm	other
STOM	stomatin	ILMN_212469	1.386	0.0151	4	Plasma Membrane	other
STRBP	spermatid perinuclear RNA binding protein	ILMN_218048	-1.3	0.0308		Cytoplasm	other
STXBP1	syntaxin binding protein 1	ILMN_214135	-1.248	0.0406	21	Cytoplasm	transporter
SUN1	Sad1 and UNC84 domain containing 1	ILMN_186712	-1.23	0.0434		Nucleus	other
SWAP70	SWAP switching B-cell complex 70kDa subunit	ILMN_220815	1.23	0.0345	23	Cytoplasm	other
SWI5	SWI5 recombination repair homolog (yeast)	ILMN_221314	-1.36	0.0352		Nucleus	other
SWI-SNF	--	--			13	Nucleus	complex
SYK/ZAP	--	--			20	Cytoplasm	group
SYNE3	spectrin repeat containing, nuclear envelope family member 3	ILMN_217788	-1.324	0.0109		Nucleus	other
SYNPO2L	synaptopodin 2-like	ILMN_191460	-1.41	0.00611		Cytoplasm	other
Syntaxin	--	--			1	unknown	group
SYTL2	--	ILMN_208816	1.767	0.00089		unknown	other
TAF4	TAF4 RNA polymerase II, TATA box binding protein (TBP)-associated factor, 135kDa	--				Nucleus	transcription regulator
TAF5	TAF5 RNA polymerase II, TATA box binding protein (TBP)-associated factor, 100kDa	--				Nucleus	transcription regulator
TAF10	TAF10 RNA polymerase II, TATA box binding protein (TBP)-associated factor, 30kDa	--				Nucleus	transcription regulator
TAF15	--	ILMN_214683	-1.467	0.0209	17	Nucleus	transcription regulator
TAGLN	transgelin	ILMN_188353	1.333	0.015	16	Cytoplasm	other
TAP2	transporter 2, ATP-binding cassette, sub-family B (MDR/TAP)	ILMN_217715	1.412	0.008		Cytoplasm	transporter
TAPBP	TAP binding protein (tapasin)	ILMN_213284	-1.251	0.023		Cytoplasm	transporter
TARDBP	TAR DNA binding protein	ILMN_211677	1.328	0.0329	13	Nucleus	transcription regulator
TARS	threonyl-tRNA synthetase	ILMN_221411	-1.521	0.00877	7	Nucleus	enzyme
TBL1XR1	transducin (beta)-like 1 X-linked receptor 1	ILMN_227166	-1.346	0.00869	20	Nucleus	transcription regulator
TBX2	T-box 2	--				Nucleus	transcription regulator
TBX3	T-box 3	ILMN_212973	-1.445	0.00847		Nucleus	transcription regulator
TCEA2	transcription elongation factor A (SII), 2	ILMN_245166	1.438	0.0135	17	Nucleus	transcription regulator
TCF3	transcription factor 3	--				Nucleus	transcription regulator
TCF7L1	transcription factor 7-like 1 (T-cell specific, HMG-box)	ILMN_234692	1.249	0.0182		Nucleus	transcription regulator
TCF7L2	transcription factor 7-like 2 (T-cell specific, HMG-box)	ILMN_212619	1.471	0.00631		Nucleus	transcription regulator
TCIRG1	T-cell, immune regulator 1, ATPase, H+ transporting, lysosomal V0 subunit A3	ILMN_214067	-1.25	0.0419	19	Plasma Membrane	enzyme
TCR	--	--			17	Plasma Membrane	complex
TEAD4	TEA domain family member 4	--				Nucleus	transcription regulator
TEC/BTK/ITK/TXK/BMX	--	--			20	Cytoplasm	group
Tenascin	--	--			15	unknown	group
TFAP2A	transcription factor AP-2 alpha (activating enhancer binding protein 2 alpha)	ILMN_185597	1.525	0.00413	5	Nucleus	transcription regulator
TFDP1	transcription factor Dp-1	--				Nucleus	transcription regulator
TFIIA	--	--				Nucleus	complex
Tgf beta	--	--			21	Extracellular Space	group
TGFB1I1	transforming growth factor beta 1 induced transcript 1	ILMN_216486	1.222	0.0417		Nucleus	transcription regulator
TH2 Cytokine	--	--			14	unknown	group
THAP7	THAP domain containing 7	ILMN_219006	1.255	0.0129		Nucleus	transcription regulator
THBD	thrombomodulin	ILMN_223542	-1.278	0.0173	19	Plasma Membrane	transmembrane receptor
THOC3	THO complex 3	ILMN_222955	-1.247	0.0383		Nucleus	other
Thymidine Kinase	--	--			16	unknown	group
TIA1	TIA1 cytotoxic granule-associated RNA binding protein	ILMN_236675	-1.521	0.0063	5	Nucleus	other
TIAM1	T-cell lymphoma invasion and metastasis 1	ILMN_221605	-1.41	0.00238	23	Cytoplasm	other
TIMM22	translocase of inner mitochondrial membrane 22 homolog (yeast)	ILMN_208771	-1.451	0.00889		Cytoplasm	transporter
TIP60	--	--			3	unknown	complex
TMED3	transmembrane emp24 protein transport domain containing 3	ILMN_214664	1.305	0.0124	3	Cytoplasm	transporter
TMED4	transmembrane emp24 protein transport domain containing 4	ILMN_214904	1.246	0.0264	3	Cytoplasm	transporter
TMEM97	transmembrane protein 97	ILMN_215215	-1.23	0.0203	17	Extracellular Space	other
TMEM98	transmembrane protein 98	ILMN_215383	1.305	0.00832		Cytoplasm	other
TMEM119	transmembrane protein 119	ILMN_219443	1.588	0.00353	5	unknown	other
TMEM150A	transmembrane protein 150A	ILMN_214912	1.406	0.00325		unknown	other
TMEM55A	transmembrane protein 55A	ILMN_218408	-1.23	0.0275	1	unknown	other
TNC	--	ILMN_185280	1.289	0.0336	15	Extracellular Space	other
TNF	tumor necrosis factor	--			9	Extracellular Space	cytokine
Tnf	--	--			25	unknown	group
Tnf receptor	--	--			18	Plasma Membrane	group
TNFRSF10A	tumor necrosis factor receptor superfamily, member 10a	ILMN_188633	1.282	0.0328	17	Plasma Membrane	transmembrane receptor
TNFRSF1A	tumor necrosis factor receptor superfamily, member 1A	ILMN_187456	1.328	0.00886	21	Plasma Membrane	transmembrane receptor
Tni	--	--			11	Cytoplasm	group
TNNC1	troponin C type 1 (slow)	ILMN_194064	1.356	0.0164	11	Cytoplasm	other
TNNC2	troponin C type 2 (fast)	ILMN_188936	1.462	0.0238	11	Cytoplasm	other
TNNI2	troponin I type 2 (skeletal, fast)	ILMN_191670	-1.658	0.000415	11	Cytoplasm	enzyme
TNNT1	troponin T type 1 (skeletal, slow)	ILMN_189308	-1.497	0.000427	12	Cytoplasm	other
TNP2	transition protein 2 (during histone to protamine replacement)	ILMN_194807	-1.496	0.0168	10	Nucleus	other
TNPO2	transportin 2	ILMN_189809	-1.398	0.0266	1	Nucleus	transporter
TNRC6A	trinucleotide repeat containing 6A	ILMN_185191	-1.332	0.00977	12	Nucleus	other
TOB1	transducer of ERBB2, 1	--				Nucleus	transcription regulator
TOB2	transducer of ERBB2, 2	ILMN_185832	-1.29	0.0241		Nucleus	other
TOR1A	torsin family 1, member A (torsin A)	ILMN_212866	1.315	0.0366	1	Cytoplasm	peptidase
TP53	tumor protein p53	--				Nucleus	transcription regulator
TPCN1	two pore segment channel 1	ILMN_185541	-1.347	0.0133		Plasma Membrane	ion channel
TPK1	thiamin pyrophosphokinase 1	ILMN_187239	1.43	0.0043	9	Cytoplasm	kinase
TPM2	tropomyosin 2 (beta)	ILMN_191790	1.344	0.00667	5	Cytoplasm	other
TPR	translocated promoter region, nuclear basket protein	ILMN_194060	-1.224	0.0343	3	Nucleus	other
TRAF5	TNF receptor-associated factor 5	ILMN_187035	1.465	0.0194	18	Cytoplasm	transporter
TRAF	--	--			18	Cytoplasm	group
TREML2	triggering receptor expressed on myeloid cells-like 2	ILMN_254312	1.66	0.0194	9	Plasma Membrane	other
TRIAP1	TP53 regulated inhibitor of apoptosis 1	ILMN_216406	1.241	0.0189	25	Cytoplasm	other
TRIM24	--	--				unknown	other
TRNP1	TMF1-regulated nuclear protein 1	ILMN_260547	1.312	0.0276		unknown	other
Troponin t	--	--			12	Cytoplasm	group
TRPS1	trichorhinophalangeal syndrome I	ILMN_190025	-1.234	0.0422		Nucleus	transcription regulator
TRRAP	--	--				unknown	other
TSC22D1	TSC22 domain family, member 1	ILMN_210824	1.271	0.0393	6	Nucleus	transcription regulator
TSHZ3	teashirt zinc finger homeobox 3	--				Nucleus	transcription regulator
TSPAN6	tetraspanin 6	ILMN_194821	1.246	0.0175		Plasma Membrane	other
TSPAN17	--	ILMN_208788	1.255	0.0194	13	unknown	enzyme
TTC33	tetratricopeptide repeat domain 33	ILMN_211412	1.317	0.0309		unknown	other
TTLL1	tubulin tyrosine ligase-like family, member 1	ILMN_184178	-1.35	0.044		Extracellular Space	enzyme
TTN (includes EG:22138)	titin	ILMN_255016	-1.39	0.00546	11	Cytoplasm	kinase
TUBB4	--	ILMN_188577	-1.411	0.027	13	Cytoplasm	other
TWF2	twinfilin, actin-binding protein, homolog 2 (Drosophila)	ILMN_212893	1.263	0.035		Cytoplasm	kinase
TXNL4B	thioredoxin-like 4B	ILMN_193337	1.276	0.0109	24	Nucleus	enzyme
UBAC1	UBA domain containing 1	ILMN_185910	1.357	0.0441		Nucleus	other
UBE2	--	--			18	Cytoplasm	group
UBE2C	ubiquitin-conjugating enzyme E2C	ILMN_194357	-1.513	0.0429	14	Cytoplasm	enzyme
UBE2E3	ubiquitin-conjugating enzyme E2E 3	ILMN_185102	1.246	0.0315		Nucleus	enzyme
UBE2F	ubiquitin-conjugating enzyme E2F (putative)	ILMN_187752	1.417	0.00775		Cytoplasm	enzyme
UBE2L6	ubiquitin-conjugating enzyme E2L 6	ILMN_185980	1.265	0.0266		Cytoplasm	enzyme
UBE2N	ubiquitin-conjugating enzyme E2N	ILMN_193206	-1.249	0.0324		Cytoplasm	enzyme
UBE2T	ubiquitin-conjugating enzyme E2T (putative)	ILMN_219149	-1.634	0.0227	1	Nucleus	enzyme
UBE2V1	ubiquitin-conjugating enzyme E2 variant 1	--				Nucleus	transcription regulator
Ubiquitin	--	--			13	Cytoplasm	group
UCK1	uridine-cytidine kinase 1	ILMN_189864	1.38	0.0488	20	Cytoplasm	kinase
UHRF1	ubiquitin-like with PHD and ring finger domains 1	ILMN_193478	-1.449	0.00274	2	Nucleus	transcription regulator
UPP1	uridine phosphorylase 1	ILMN_187510	-1.382	0.00156	4	Cytoplasm	enzyme
URB2	URB2 ribosome biogenesis 2 homolog (S. cerevisiae)	ILMN_239724	-1.355	0.0304		Nucleus	other
USP1	ubiquitin specific peptidase 1	ILMN_185240	-1.489	0.0447	4	Cytoplasm	peptidase
USP2	ubiquitin specific peptidase 2	ILMN_187927	-1.301	0.0183	4	Cytoplasm	peptidase
USP10	ubiquitin specific peptidase 10	ILMN_185829	-1.364	0.0206	4	Cytoplasm	peptidase
USP37	ubiquitin specific peptidase 37	ILMN_184176	-1.287	0.0233	4	Nucleus	peptidase
VAV3	vav 3 guanine nucleotide exchange factor	--			9	Extracellular Space	cytokine
VAV	--	--			4	Cytoplasm	group
VCAM1	vascular cell adhesion molecule 1	ILMN_188274	-1.37	0.024	25	Plasma Membrane	other
VDR	vitamin D (1,25- dihydroxyvitamin D3) receptor	ILMN_187559	1.747	4.25e-05		Nucleus	transcription regulator
Vegf	--	--			7	Cytoplasm	group
VKORC1	vitamin K epoxide reductase complex, subunit 1	ILMN_193526	1.433	0.0012	2	Cytoplasm	enzyme
VLDL	--	--			16	Plasma Membrane	complex
VMP1	vacuole membrane protein 1	ILMN_209017	1.495	0.0197	8	Plasma Membrane	other
VPS39	vacuolar protein sorting 39 homolog (S. cerevisiae)	ILMN_187123	1.239	0.0146	23	Cytoplasm	transporter
VPS41 (includes EG:218035)	vacuolar protein sorting 41 homolog (S. cerevisiae)	ILMN_184319	1.319	0.00917	18	Cytoplasm	transporter
VPS4B	vacuolar protein sorting 4 homolog B (S. cerevisiae)	ILMN_188763	-1.36	0.0105	1	Cytoplasm	transporter
VPS54 (includes EG:245944)	vacuolar protein sorting 54 homolog (S. cerevisiae)	ILMN_188296	-1.433	0.011	2	unknown	other
VRK3	vaccinia related kinase 3	ILMN_192567	1.355	0.0149		Nucleus	kinase
WARS2	tryptophanyl tRNA synthetase 2, mitochondrial	ILMN_187788	-1.381	0.0376	24	Cytoplasm	enzyme
WDR33	--	ILMN_228133	-1.239	0.0316	4	Nucleus	other
WDR37	WD repeat domain 37	ILMN_191627	1.353	0.0303		unknown	other
WIPI2	WD repeat domain, phosphoinositide interacting 2	ILMN_185119	-1.355	0.0422	3	Cytoplasm	other
WNT6	wingless-type MMTV integration site family, member 6	ILMN_185059	1.434	0.00186	10	Extracellular Space	other
Wnt	--	--			10	Extracellular Space	group
WNT10A	wingless-type MMTV integration site family, member 10A	ILMN_189304	1.535	0.00408	18	Extracellular Space	other
WNT7B	wingless-type MMTV integration site family, member 7B	ILMN_188933	-1.316	0.0321	10	Extracellular Space	other
WT1	Wilms tumor 1	--				Nucleus	transcription regulator
WWP2	WW domain containing E3 ubiquitin protein ligase 2	ILMN_222074	-1.422	0.00545	10	Cytoplasm	enzyme
XIST	X inactive specific transcript (non-protein coding)	ILMN_187626	-1.612	0.00828	15	Nucleus	other
XPO7	--	ILMN_192511	-1.502	0.0363	3	Nucleus	transporter
XRN1	5'-3' exoribonuclease 1	ILMN_195337	-1.277	0.0125	1	Cytoplasm	enzyme
YEATS4	YEATS domain containing 4	ILMN_188463	1.306	0.00932	23	Nucleus	transcription regulator
YIF1A	Yip1 interacting factor homolog A (S. cerevisiae)	ILMN_185962	1.265	0.013		Cytoplasm	other
YWHAB	tyrosine 3-monooxygenase/tryptophan 5-monooxygenase activation protein, beta polypeptide	--				Cytoplasm	transcription regulator
YY1	YY1 transcription factor	--				Nucleus	transcription regulator
ZBTB9	zinc finger and BTB domain containing 9	ILMN_225480	1.316	0.00868	23	Nucleus	other
ZBTB17	zinc finger and BTB domain containing 17	--				Nucleus	transcription regulator
ZBTB38	zinc finger and BTB domain containing 38	ILMN_221231	-1.37	0.0225		Nucleus	transcription regulator
ZBTB7A	zinc finger and BTB domain containing 7A	--				Nucleus	transcription regulator
ZC4H2	zinc finger, C4H2 domain containing	ILMN_240572	1.284	0.0264	5	unknown	other
ZCCHC8	zinc finger, CCHC domain containing 8	ILMN_187461	-1.534	0.0207		Nucleus	other
ZFHX3	zinc finger homeobox 3	--				Nucleus	transcription regulator
Zfp948	--	ILMN_198091	-1.452	0.00243	10	unknown	other
Zfp119a (includes others)	--	ILMN_185914	1.264	0.0163		unknown	other
ZFX	--	ILMN_228938	1.473	0.0163		unknown	other
ZGPAT	zinc finger, CCCH-type with G patch domain	ILMN_261515	1.313	0.00714	1	Nucleus	transcription regulator
ZHX1	zinc fingers and homeoboxes 1	ILMN_191490	1.302	0.0388	13	Nucleus	transcription regulator
ZNF217	zinc finger protein 217	--				Nucleus	transcription regulator
ZNF236	zinc finger protein 236	ILMN_187075	-1.258	0.0424		Nucleus	transcription regulator
ZNF513	zinc finger protein 513	ILMN_186164	1.271	0.0284	23	Nucleus	other
ZNF516	zinc finger protein 516	ILMN_190678	-1.322	0.00464		Nucleus	other
ZNF440/ZNF808	zinc finger protein 932	ILMN_209085	-1.337	0.0203	21	Nucleus	other
ZNHIT3	zinc finger, HIT-type containing 3	ILMN_239409	-1.251	0.0461	17	Nucleus	transcription regulator
ZSCAN21	zinc finger and SCAN domain containing 21	ILMN_250754	1.527	0.000812		Nucleus	transcription regulator
ZZZ3	--	ILMN_185129	-1.384	0.016	23	unknown	other
